# Supplementary material for: Alterations in gut microbiota and plasma metabolites in pulmonary arterial hypertension secondary to congenital left-to-right shunt heart disease: potential mechanisms and biomarkers
Source: Front Genet. 2026 Feb 6;17:1699787. doi: 10.3389/fgene.2026.1699787 (PMC12921412; doi:10.3389/fgene.2026.1699787)
Supplement: Supplementary file 1 [file Table2.xlsx]

## Sheet: A_vs_B_metabolite_genus_cor
table s2 Differential Metabolites and Microbiota between CL-RSHD+PAH and CL-RSHD Groups
microName	metaName	CC	CCP	FDR
uncultured_Clostridiales_bacterium	PC(P-18:0/TXB2)	0.807254314422607	2.37584445450523e-8	2.4675437141528e-08
Lactonifactor	D-erythro-1-(Imidazol-4-yl)glycerol 3-phosphate	0.814787626266479	1.37885658446635e-8	2.09865452465847e-08
Morganella	D-erythro-1-(Imidazol-4-yl)glycerol 3-phosphate	0.814787626266479	1.37885658446635e-8	2.09865452465847e-08
Paeniclostridium	2-Methylbutyrylglycine	0.856415390968323	4.06456646118158e-10	4.14866093968879e-09
Allobaculum	Moroxydine	0.834173560142517	3.01414004866274e-9	1.98263434312038e-08
Allobaculum	L-Homophenylalanine	0.836426079273224	2.49454146228345e-9	1.79823936482156e-08
Allobaculum	Pymetrozine	0.810814023017883	1.84272175296485e-8	2.09865452465847e-08
Terrisporobacter	Methymycin	0.818732440471649	1.02683697100758e-8	2.09865452465847e-08
Paeniclostridium	Histidylprolineamide	0.850601136684418	7.07762737306439e-10	6.54680532008456e-09
Paeniclostridium	6,7-Dimethyl-8-(D-ribityl)lumazine	0.908462226390839	6.80566714095221e-13	4.02895494744371e-11
Stomatobaculum	6,7-Dimethyl-8-(D-ribityl)lumazine	0.8168905377388	1.17938050436805e-8	2.09865452465847e-08
Dyadobacter	(5S,6S)-6-Amino-5-hydroxycyclohexa-1,3-diene-1-carboxylate	0.818056166172028	1.08060038694902e-8	2.09865452465847e-08
Faecalibaculum	(5S,6S)-6-Amino-5-hydroxycyclohexa-1,3-diene-1-carboxylate	0.842045664787292	1.5363585958994e-9	1.21177210955562e-08
Flavobacterium	(5S,6S)-6-Amino-5-hydroxycyclohexa-1,3-diene-1-carboxylate	0.805121064186096	2.75977676267303e-8	2.81687559224558e-08
Granulicella	(5S,6S)-6-Amino-5-hydroxycyclohexa-1,3-diene-1-carboxylate	0.831040680408478	3.90344467859904e-9	2.09865452465847e-08
Lactococcus	(5S,6S)-6-Amino-5-hydroxycyclohexa-1,3-diene-1-carboxylate	0.827675580978394	5.12326159274323e-9	2.09865452465847e-08
Muribaculum	(5S,6S)-6-Amino-5-hydroxycyclohexa-1,3-diene-1-carboxylate	0.836158812046051	2.55155585549005e-9	1.79823936482156e-08
Occallatibacter	(5S,6S)-6-Amino-5-hydroxycyclohexa-1,3-diene-1-carboxylate	0.820937931537628	8.68125216157978e-9	2.09865452465847e-08
unclassified_Micropepsaceae	(5S,6S)-6-Amino-5-hydroxycyclohexa-1,3-diene-1-carboxylate	0.81407356262207	1.45334899670502e-8	2.09865452465847e-08
unclassified_Myxococcaceae	(5S,6S)-6-Amino-5-hydroxycyclohexa-1,3-diene-1-carboxylate	0.840316891670227	1.78692127761337e-9	1.35622743121425e-08
unclassified_Saccharimonadales	(5S,6S)-6-Amino-5-hydroxycyclohexa-1,3-diene-1-carboxylate	0.828894197940826	4.64593385984813e-9	2.09865452465847e-08
UC5_1_2E3	4-Nitrophenol	0.865739643573761	1.58462132304749e-10	1.95436629842524e-09
Pygmaiobacter	Fluocortolone	0.99666041135788	0	0
Paeniclostridium	D-4'-Phosphopantothenate	0.882689356803894	2.354649808467e-11	3.87209079614573e-10
Paeniclostridium	CDP	0.860241949558258	2.78408407439201e-10	3.05218105933346e-09
Stomatobaculum	CDP	0.809728503227234	1.99230378861159e-8	2.09865452465847e-08
Paeniclostridium	4-Pyridoxic acid	0.841903626918793	1.55565338388897e-9	1.21177210955562e-08
CAG_352	Benzoylaconine	0.821351587772369	8.40999492268679e-9	2.09865452465847e-08
uncultured_Barnesiella_sp.	Benzoylaconine	0.873828291893005	6.60085319736936e-11	9.30405974486348e-10
Ezakiella	(3'x,5'a,9'x,10'b)-O-(3-Hydroxy-6-oxo-7-drimen-11-yl)umbelliferone	0.894223034381866	5.39879252414721e-12	1.22926352857506e-10
A2	Neuromedin B (1-3)	0.913882851600647	2.82662782069565e-13	2.09170458731478e-11
Fructobacillus	Neuromedin B (1-3)	0.913882851600647	2.82662782069565e-13	2.09170458731478e-11
Ezakiella	Taurochenodeoxycholate-7-sulfate	0.851687967777252	6.39204245089786e-10	6.1033695660186e-09
Ezakiella	15-keto Iloprost	0.814066171646118	1.45413903140934e-8	2.09865452465847e-08
Duganella	Cytidine 5'-{[hydroxy(2-hydroxyethyl)phosphonoyl]phosphate}	0.898001134395599	3.2112090764258e-12	8.64107169656397e-11
Ileibacterium	Cytidine 5'-{[hydroxy(2-hydroxyethyl)phosphonoyl]phosphate}	0.898001134395599	3.2112090764258e-12	8.64107169656397e-11
unclassified_Acidobacteriaceae__Subgroup_1	Cytidine 5'-{[hydroxy(2-hydroxyethyl)phosphonoyl]phosphate}	0.876243233680725	5.02331509721898e-11	7.82579615145694e-10
unclassified_Sphingobacteriaceae	Cytidine 5'-{[hydroxy(2-hydroxyethyl)phosphonoyl]phosphate}	0.898001134395599	3.2112090764258e-12	8.64107169656397e-11
unclassified_Subgroup_2	Cytidine 5'-{[hydroxy(2-hydroxyethyl)phosphonoyl]phosphate}	0.898001134395599	3.2112090764258e-12	8.64107169656397e-11
uncultured_Steroidobacter_sp.	Cytidine 5'-{[hydroxy(2-hydroxyethyl)phosphonoyl]phosphate}	0.898001134395599	3.2112090764258e-12	8.64107169656397e-11
uncultured_forest_soil_bacterium	Cytidine 5'-{[hydroxy(2-hydroxyethyl)phosphonoyl]phosphate}	0.890685200691223	8.63042970422612e-12	1.82471942317924e-10
AAP99	Notoginsenoside J	0.809745907783508	1.9898199976609e-8	2.09865452465847e-08
Acetobacter	Notoginsenoside J	0.809745907783508	1.9898199976609e-8	2.09865452465847e-08
Acidovorax	Notoginsenoside J	0.824981987476349	6.34266239529779e-9	2.09865452465847e-08
Actinocorallia	Notoginsenoside J	0.809745907783508	1.9898199976609e-8	2.09865452465847e-08
Actinophytocola	Notoginsenoside J	0.809745907783508	1.9898199976609e-8	2.09865452465847e-08
Aerococcus	Notoginsenoside J	0.809745907783508	1.9898199976609e-8	2.09865452465847e-08
Ahniella	Notoginsenoside J	0.809745907783508	1.9898199976609e-8	2.09865452465847e-08
Alphaproteobacteria_bacterium	Notoginsenoside J	0.809745907783508	1.9898199976609e-8	2.09865452465847e-08
Anaerocella	Notoginsenoside J	0.809745907783508	1.9898199976609e-8	2.09865452465847e-08
Anaeromyxobacter	Notoginsenoside J	0.809745907783508	1.9898199976609e-8	2.09865452465847e-08
Anaerovorax	Notoginsenoside J	0.809745907783508	1.9898199976609e-8	2.09865452465847e-08
Aquabacterium	Notoginsenoside J	0.809745907783508	1.9898199976609e-8	2.09865452465847e-08
Arcobacter	Notoginsenoside J	0.809745907783508	1.9898199976609e-8	2.09865452465847e-08
Arenimonas	Notoginsenoside J	0.809745907783508	1.9898199976609e-8	2.09865452465847e-08
Arthrobacter	Notoginsenoside J	0.809745907783508	1.9898199976609e-8	2.09865452465847e-08
Arthrospira_PCC_7345	Notoginsenoside J	0.809745907783508	1.9898199976609e-8	2.09865452465847e-08
Atopostipes	Notoginsenoside J	0.809745907783508	1.9898199976609e-8	2.09865452465847e-08
Azospira	Notoginsenoside J	0.809745907783508	1.9898199976609e-8	2.09865452465847e-08
BIyi10	Notoginsenoside J	0.809745907783508	1.9898199976609e-8	2.09865452465847e-08
Bacteroidetes_bacterium_OLB10	Notoginsenoside J	0.809745907783508	1.9898199976609e-8	2.09865452465847e-08
Bdellovibrio	Notoginsenoside J	0.809745907783508	1.9898199976609e-8	2.09865452465847e-08
Bordetella	Notoginsenoside J	0.809745907783508	1.9898199976609e-8	2.09865452465847e-08
Bradyrhizobium	Notoginsenoside J	0.809745907783508	1.9898199976609e-8	2.09865452465847e-08
Campylobacter	Notoginsenoside J	0.809745907783508	1.9898199976609e-8	2.09865452465847e-08
Candidatus_Bacilloplasma	Notoginsenoside J	0.809745907783508	1.9898199976609e-8	2.09865452465847e-08
Candidatus_Methanofastidiosum	Notoginsenoside J	0.809745907783508	1.9898199976609e-8	2.09865452465847e-08
Candidatus_Omnitrophus	Notoginsenoside J	0.809745907783508	1.9898199976609e-8	2.09865452465847e-08
Chitinivorax	Notoginsenoside J	0.809745907783508	1.9898199976609e-8	2.09865452465847e-08
DSSF69	Notoginsenoside J	0.809745907783508	1.9898199976609e-8	2.09865452465847e-08
Defluviicoccus	Notoginsenoside J	0.809745907783508	1.9898199976609e-8	2.09865452465847e-08
Desulforhabdus	Notoginsenoside J	0.809745907783508	1.9898199976609e-8	2.09865452465847e-08
Dietzia	Notoginsenoside J	0.809745907783508	1.9898199976609e-8	2.09865452465847e-08
Dinghuibacter	Notoginsenoside J	0.809745907783508	1.9898199976609e-8	2.09865452465847e-08
Dokdonella	Notoginsenoside J	0.809745907783508	1.9898199976609e-8	2.09865452465847e-08
Dolosigranulum	Notoginsenoside J	0.809745907783508	1.9898199976609e-8	2.09865452465847e-08
Edwardsiella	Notoginsenoside J	0.809745907783508	1.9898199976609e-8	2.09865452465847e-08
Eionea	Notoginsenoside J	0.809745907783508	1.9898199976609e-8	2.09865452465847e-08
Elizabethkingia	Notoginsenoside J	0.809745907783508	1.9898199976609e-8	2.09865452465847e-08
Enhydrobacter	Notoginsenoside J	0.807177245616913	2.38881332492724e-8	2.47233826635826e-08
Erysipelotrichaceae_UCG_009	Notoginsenoside J	0.809745907783508	1.9898199976609e-8	2.09865452465847e-08
Fastidiosipila	Notoginsenoside J	0.809745907783508	1.9898199976609e-8	2.09865452465847e-08
Ferribacterium	Notoginsenoside J	0.809745907783508	1.9898199976609e-8	2.09865452465847e-08
Ferruginibacter	Notoginsenoside J	0.809745907783508	1.9898199976609e-8	2.09865452465847e-08
Fluviicoccus	Notoginsenoside J	0.809745907783508	1.9898199976609e-8	2.09865452465847e-08
Fluviicola	Notoginsenoside J	0.809745907783508	1.9898199976609e-8	2.09865452465847e-08
GWE2_42_42	Notoginsenoside J	0.809745907783508	1.9898199976609e-8	2.09865452465847e-08
Gaiella	Notoginsenoside J	0.809745907783508	1.9898199976609e-8	2.09865452465847e-08
Geothrix	Notoginsenoside J	0.809745907783508	1.9898199976609e-8	2.09865452465847e-08
Giesbergeria	Notoginsenoside J	0.809745907783508	1.9898199976609e-8	2.09865452465847e-08
Gilliamella	Notoginsenoside J	0.809745907783508	1.9898199976609e-8	2.09865452465847e-08
Gimesia	Notoginsenoside J	0.809745907783508	1.9898199976609e-8	2.09865452465847e-08
Hirschia	Notoginsenoside J	0.809745907783508	1.9898199976609e-8	2.09865452465847e-08
Hydrogenophaga	Notoginsenoside J	0.807994365692139	2.25456187052941e-8	2.35812831687882e-08
Hyphomicrobium	Notoginsenoside J	0.809745907783508	1.9898199976609e-8	2.09865452465847e-08
Iamia	Notoginsenoside J	0.809745907783508	1.9898199976609e-8	2.09865452465847e-08
Lachnospiraceae_AC2044_group	Notoginsenoside J	0.809745907783508	1.9898199976609e-8	2.09865452465847e-08
Lachnospiraceae_UCG_009	Notoginsenoside J	0.809745907783508	1.9898199976609e-8	2.09865452465847e-08
Lacticaseibacillus	Notoginsenoside J	0.809745907783508	1.9898199976609e-8	2.09865452465847e-08
Lautropia	Notoginsenoside J	0.835321187973022	2.73810907280847e-9	1.88483787337513e-08
Lawsonella	Notoginsenoside J	0.809745907783508	1.9898199976609e-8	2.09865452465847e-08
Legionella	Notoginsenoside J	0.809745907783508	1.9898199976609e-8	2.09865452465847e-08
Leifsonia	Notoginsenoside J	0.809745907783508	1.9898199976609e-8	2.09865452465847e-08
Lentimicrobium	Notoginsenoside J	0.809745907783508	1.9898199976609e-8	2.09865452465847e-08
Levilactobacillus	Notoginsenoside J	0.809745907783508	1.9898199976609e-8	2.09865452465847e-08
Limibaculum	Notoginsenoside J	0.809745907783508	1.9898199976609e-8	2.09865452465847e-08
Listeria	Notoginsenoside J	0.809745907783508	1.9898199976609e-8	2.09865452465847e-08
Marinobacter	Notoginsenoside J	0.809745907783508	1.9898199976609e-8	2.09865452465847e-08
Marivita	Notoginsenoside J	0.809745907783508	1.9898199976609e-8	2.09865452465847e-08
Methanolinea	Notoginsenoside J	0.809745907783508	1.9898199976609e-8	2.09865452465847e-08
Methylophilus	Notoginsenoside J	0.809745907783508	1.9898199976609e-8	2.09865452465847e-08
Motilimonas	Notoginsenoside J	0.809745907783508	1.9898199976609e-8	2.09865452465847e-08
Mycobacterium	Notoginsenoside J	0.809745907783508	1.9898199976609e-8	2.09865452465847e-08
Mycoplasma	Notoginsenoside J	0.809745907783508	1.9898199976609e-8	2.09865452465847e-08
Nannocystis	Notoginsenoside J	0.809745907783508	1.9898199976609e-8	2.09865452465847e-08
Nocardioides	Notoginsenoside J	0.805412232875824	2.70421494086293e-8	2.76971495673158e-08
Nordella	Notoginsenoside J	0.809745907783508	1.9898199976609e-8	2.09865452465847e-08
Novosphingobium	Notoginsenoside J	0.809745907783508	1.9898199976609e-8	2.09865452465847e-08
OM27_clade	Notoginsenoside J	0.809745907783508	1.9898199976609e-8	2.09865452465847e-08
OM60_NOR5__clade	Notoginsenoside J	0.809745907783508	1.9898199976609e-8	2.09865452465847e-08
Paenibacillus	Notoginsenoside J	0.809745907783508	1.9898199976609e-8	2.09865452465847e-08
Parviterribacter	Notoginsenoside J	0.809745907783508	1.9898199976609e-8	2.09865452465847e-08
Paucilactobacillus	Notoginsenoside J	0.809745907783508	1.9898199976609e-8	2.09865452465847e-08
Phyllobacterium	Notoginsenoside J	0.809745907783508	1.9898199976609e-8	2.09865452465847e-08
Plesiomonas	Notoginsenoside J	0.809745907783508	1.9898199976609e-8	2.09865452465847e-08
Polycyclovorans	Notoginsenoside J	0.809745907783508	1.9898199976609e-8	2.09865452465847e-08
Promicromonospora	Notoginsenoside J	0.809745907783508	1.9898199976609e-8	2.09865452465847e-08
Proteiniphilum	Notoginsenoside J	0.809745907783508	1.9898199976609e-8	2.09865452465847e-08
Proteocatella	Notoginsenoside J	0.809745907783508	1.9898199976609e-8	2.09865452465847e-08
Pseudanabaena_PCC_7429	Notoginsenoside J	0.809745907783508	1.9898199976609e-8	2.09865452465847e-08
Pseudophaeobacter	Notoginsenoside J	0.809745907783508	1.9898199976609e-8	2.09865452465847e-08
Pseudorhodobacter	Notoginsenoside J	0.809745907783508	1.9898199976609e-8	2.09865452465847e-08
Pseudoxanthobacter_sp._S50	Notoginsenoside J	0.809745907783508	1.9898199976609e-8	2.09865452465847e-08
Puia	Notoginsenoside J	0.809745907783508	1.9898199976609e-8	2.09865452465847e-08
RBG_16_49_21	Notoginsenoside J	0.809745907783508	1.9898199976609e-8	2.09865452465847e-08
Rheinheimera	Notoginsenoside J	0.809745907783508	1.9898199976609e-8	2.09865452465847e-08
Rhodobacter	Notoginsenoside J	0.809745907783508	1.9898199976609e-8	2.09865452465847e-08
Rhodococcus	Notoginsenoside J	0.809745907783508	1.9898199976609e-8	2.09865452465847e-08
Rikenella_sp._Marseille_P3215	Notoginsenoside J	0.809745907783508	1.9898199976609e-8	2.09865452465847e-08
Rodentibacter	Notoginsenoside J	0.809745907783508	1.9898199976609e-8	2.09865452465847e-08
Roseibacillus	Notoginsenoside J	0.809745907783508	1.9898199976609e-8	2.09865452465847e-08
Runella	Notoginsenoside J	0.809745907783508	1.9898199976609e-8	2.09865452465847e-08
SWB02	Notoginsenoside J	0.809745907783508	1.9898199976609e-8	2.09865452465847e-08
Salinibacter	Notoginsenoside J	0.809745907783508	1.9898199976609e-8	2.09865452465847e-08
Sandaracinus	Notoginsenoside J	0.809745907783508	1.9898199976609e-8	2.09865452465847e-08
Serratia	Notoginsenoside J	0.809745907783508	1.9898199976609e-8	2.09865452465847e-08
Sharpea	Notoginsenoside J	0.809745907783508	1.9898199976609e-8	2.09865452465847e-08
Soehngenia	Notoginsenoside J	0.809745907783508	1.9898199976609e-8	2.09865452465847e-08
Solirubrobacter	Notoginsenoside J	0.809745907783508	1.9898199976609e-8	2.09865452465847e-08
Sphaerotilus	Notoginsenoside J	0.809745907783508	1.9898199976609e-8	2.09865452465847e-08
Stenotrophomonas	Notoginsenoside J	0.81021374464035	1.92411164778861e-8	2.09865452465847e-08
Subgroup_10	Notoginsenoside J	0.809745907783508	1.9898199976609e-8	2.09865452465847e-08
Sulfuritalea	Notoginsenoside J	0.809745907783508	1.9898199976609e-8	2.09865452465847e-08
Thauera	Notoginsenoside J	0.809745907783508	1.9898199976609e-8	2.09865452465847e-08
Thermomonas	Notoginsenoside J	0.809745907783508	1.9898199976609e-8	2.09865452465847e-08
Thiobacillus	Notoginsenoside J	0.809745907783508	1.9898199976609e-8	2.09865452465847e-08
Treponema	Notoginsenoside J	0.809745907783508	1.9898199976609e-8	2.09865452465847e-08
Trichococcus	Notoginsenoside J	0.809745907783508	1.9898199976609e-8	2.09865452465847e-08
Tychonema_CCAP_1459_11B	Notoginsenoside J	0.809745907783508	1.9898199976609e-8	2.09865452465847e-08
Undibacterium	Notoginsenoside J	0.809745907783508	1.9898199976609e-8	2.09865452465847e-08
Vibrio	Notoginsenoside J	0.809745907783508	1.9898199976609e-8	2.09865452465847e-08
Xanthobacter	Notoginsenoside J	0.809745907783508	1.9898199976609e-8	2.09865452465847e-08
Xanthomonas	Notoginsenoside J	0.809745907783508	1.9898199976609e-8	2.09865452465847e-08
Zoogloea	Notoginsenoside J	0.809745907783508	1.9898199976609e-8	2.09865452465847e-08
[Agitococcus]_lubricus_group	Notoginsenoside J	0.809745907783508	1.9898199976609e-8	2.09865452465847e-08
[Anaerorhabdus]_furcosa_group	Notoginsenoside J	0.809745907783508	1.9898199976609e-8	2.09865452465847e-08
[Streptomyces]_thermoautotrophicus	Notoginsenoside J	0.809745907783508	1.9898199976609e-8	2.09865452465847e-08
alpha_proteobacterium_HIMB59	Notoginsenoside J	0.809745907783508	1.9898199976609e-8	2.09865452465847e-08
mle1_7	Notoginsenoside J	0.809745907783508	1.9898199976609e-8	2.09865452465847e-08
possible_genus_04	Notoginsenoside J	0.809745907783508	1.9898199976609e-8	2.09865452465847e-08
unclassified_37_13	Notoginsenoside J	0.809745907783508	1.9898199976609e-8	2.09865452465847e-08
unclassified_A0839	Notoginsenoside J	0.809745907783508	1.9898199976609e-8	2.09865452465847e-08
unclassified_AKYH767	Notoginsenoside J	0.809745907783508	1.9898199976609e-8	2.09865452465847e-08
unclassified_Acidobacteriae	Notoginsenoside J	0.809745907783508	1.9898199976609e-8	2.09865452465847e-08
unclassified_Actinobacteria	Notoginsenoside J	0.809745907783508	1.9898199976609e-8	2.09865452465847e-08
unclassified_Actinobacteriota	Notoginsenoside J	0.809745907783508	1.9898199976609e-8	2.09865452465847e-08
unclassified_Alcaligenaceae	Notoginsenoside J	0.809745907783508	1.9898199976609e-8	2.09865452465847e-08
unclassified_Anaerolineaceae	Notoginsenoside J	0.809745907783508	1.9898199976609e-8	2.09865452465847e-08
unclassified_B1_7BS	Notoginsenoside J	0.809745907783508	1.9898199976609e-8	2.09865452465847e-08
unclassified_BIrii41	Notoginsenoside J	0.809745907783508	1.9898199976609e-8	2.09865452465847e-08
unclassified_Bacteroidales_RF16_group	Notoginsenoside J	0.809745907783508	1.9898199976609e-8	2.09865452465847e-08
unclassified_Bacteroidota	Notoginsenoside J	0.809745907783508	1.9898199976609e-8	2.09865452465847e-08
unclassified_Bradymonadales	Notoginsenoside J	0.809745907783508	1.9898199976609e-8	2.09865452465847e-08
unclassified_Burkholderiaceae	Notoginsenoside J	0.809745907783508	1.9898199976609e-8	2.09865452465847e-08
unclassified_Caldilineaceae	Notoginsenoside J	0.809745907783508	1.9898199976609e-8	2.09865452465847e-08
unclassified_Candidatus_Dadabacteria_bacterium_CSP1_2	Notoginsenoside J	0.809745907783508	1.9898199976609e-8	2.09865452465847e-08
unclassified_Chitinophagales	Notoginsenoside J	0.809745907783508	1.9898199976609e-8	2.09865452465847e-08
unclassified_Chlorobi_bacterium_OLB5	Notoginsenoside J	0.809745907783508	1.9898199976609e-8	2.09865452465847e-08
unclassified_Cloacimonadales	Notoginsenoside J	0.809745907783508	1.9898199976609e-8	2.09865452465847e-08
unclassified_Cyclobacteriaceae	Notoginsenoside J	0.809745907783508	1.9898199976609e-8	2.09865452465847e-08
unclassified_Desulfocapsaceae	Notoginsenoside J	0.809745907783508	1.9898199976609e-8	2.09865452465847e-08
unclassified_Diplorickettsiaceae	Notoginsenoside J	0.809745907783508	1.9898199976609e-8	2.09865452465847e-08
unclassified_Eubacteriaceae	Notoginsenoside J	0.809745907783508	1.9898199976609e-8	2.09865452465847e-08
unclassified_Family_XI	Notoginsenoside J	0.809745907783508	1.9898199976609e-8	2.09865452465847e-08
unclassified_Fimbriimonadaceae	Notoginsenoside J	0.809745907783508	1.9898199976609e-8	2.09865452465847e-08
unclassified_Flavobacteriales	Notoginsenoside J	0.809745907783508	1.9898199976609e-8	2.09865452465847e-08
unclassified_Gaiellales	Notoginsenoside J	0.801833152770996	3.46422863728435e-8	3.47597178520735e-08
unclassified_Geobacteraceae	Notoginsenoside J	0.809745907783508	1.9898199976609e-8	2.09865452465847e-08
unclassified_Halomonadaceae	Notoginsenoside J	0.809745907783508	1.9898199976609e-8	2.09865452465847e-08
unclassified_Holosporaceae	Notoginsenoside J	0.809745907783508	1.9898199976609e-8	2.09865452465847e-08
unclassified_Hydrogenophilaceae	Notoginsenoside J	0.809745907783508	1.9898199976609e-8	2.09865452465847e-08
unclassified_Ilumatobacteraceae	Notoginsenoside J	0.809745907783508	1.9898199976609e-8	2.09865452465847e-08
unclassified_Intrasporangiaceae	Notoginsenoside J	0.809745907783508	1.9898199976609e-8	2.09865452465847e-08
unclassified_Kapabacteriales	Notoginsenoside J	0.809745907783508	1.9898199976609e-8	2.09865452465847e-08
unclassified_Lentimicrobiaceae	Notoginsenoside J	0.809745907783508	1.9898199976609e-8	2.09865452465847e-08
unclassified_LiUU_11_161	Notoginsenoside J	0.809745907783508	1.9898199976609e-8	2.09865452465847e-08
unclassified_Longimicrobiaceae	Notoginsenoside J	0.809745907783508	1.9898199976609e-8	2.09865452465847e-08
unclassified_M2PB4_65_termite_group	Notoginsenoside J	0.809745907783508	1.9898199976609e-8	2.09865452465847e-08
unclassified_Magnetospiraceae	Notoginsenoside J	0.809745907783508	1.9898199976609e-8	2.09865452465847e-08
unclassified_Marinilabiliaceae	Notoginsenoside J	0.809745907783508	1.9898199976609e-8	2.09865452465847e-08
unclassified_Methyloligellaceae	Notoginsenoside J	0.809745907783508	1.9898199976609e-8	2.09865452465847e-08
unclassified_Methylophilaceae	Notoginsenoside J	0.809745907783508	1.9898199976609e-8	2.09865452465847e-08
unclassified_Micavibrionales	Notoginsenoside J	0.809745907783508	1.9898199976609e-8	2.09865452465847e-08
unclassified_Microbacteriaceae	Notoginsenoside J	0.809745907783508	1.9898199976609e-8	2.09865452465847e-08
unclassified_Micrococcales	Notoginsenoside J	0.809745907783508	1.9898199976609e-8	2.09865452465847e-08
unclassified_Microscillaceae	Notoginsenoside J	0.809745907783508	1.9898199976609e-8	2.09865452465847e-08
unclassified_Microtrichales	Notoginsenoside J	0.809745907783508	1.9898199976609e-8	2.09865452465847e-08
unclassified_Moraxellaceae	Notoginsenoside J	0.809745907783508	1.9898199976609e-8	2.09865452465847e-08
unclassified_NS11_12_marine_group	Notoginsenoside J	0.809745907783508	1.9898199976609e-8	2.09865452465847e-08
unclassified_Oligoflexaceae	Notoginsenoside J	0.809745907783508	1.9898199976609e-8	2.09865452465847e-08
unclassified_Orbaceae	Notoginsenoside J	0.809745907783508	1.9898199976609e-8	2.09865452465847e-08
unclassified_Paludibacteraceae	Notoginsenoside J	0.809745907783508	1.9898199976609e-8	2.09865452465847e-08
unclassified_Paracaedibacteraceae	Notoginsenoside J	0.809745907783508	1.9898199976609e-8	2.09865452465847e-08
unclassified_Parcubacteria	Notoginsenoside J	0.809745907783508	1.9898199976609e-8	2.09865452465847e-08
unclassified_Planococcaceae	Notoginsenoside J	0.809745907783508	1.9898199976609e-8	2.09865452465847e-08
unclassified_Polyangiaceae	Notoginsenoside J	0.809745907783508	1.9898199976609e-8	2.09865452465847e-08
unclassified_Prolixibacteraceae	Notoginsenoside J	0.809745907783508	1.9898199976609e-8	2.09865452465847e-08
unclassified_R7C24	Notoginsenoside J	0.809745907783508	1.9898199976609e-8	2.09865452465847e-08
unclassified_RBG_13_54_9	Notoginsenoside J	0.809745907783508	1.9898199976609e-8	2.09865452465847e-08
unclassified_Reyranellaceae	Notoginsenoside J	0.809745907783508	1.9898199976609e-8	2.09865452465847e-08
unclassified_Rhizobiales_Incertae_Sedis	Notoginsenoside J	0.809745907783508	1.9898199976609e-8	2.09865452465847e-08
unclassified_Rhodocyclaceae	Notoginsenoside J	0.809745907783508	1.9898199976609e-8	2.09865452465847e-08
unclassified_Rikenellaceae	Notoginsenoside J	0.809745907783508	1.9898199976609e-8	2.09865452465847e-08
unclassified_SHA_4	Notoginsenoside J	0.809745907783508	1.9898199976609e-8	2.09865452465847e-08
unclassified_SHA_41	Notoginsenoside J	0.809745907783508	1.9898199976609e-8	2.09865452465847e-08
unclassified_Saprospiraceae	Notoginsenoside J	0.809745907783508	1.9898199976609e-8	2.09865452465847e-08
unclassified_Subgroup_17	Notoginsenoside J	0.809745907783508	1.9898199976609e-8	2.09865452465847e-08
unclassified_Subgroup_7	Notoginsenoside J	0.809745907783508	1.9898199976609e-8	2.09865452465847e-08
unclassified_Thermodesulfovibrionia	Notoginsenoside J	0.809745907783508	1.9898199976609e-8	2.09865452465847e-08
unclassified_Verrucomicrobiaceae	Notoginsenoside J	0.809745907783508	1.9898199976609e-8	2.09865452465847e-08
unclassified_Weeksellaceae	Notoginsenoside J	0.809745907783508	1.9898199976609e-8	2.09865452465847e-08
unclassified_env.OPS_17	Notoginsenoside J	0.809745907783508	1.9898199976609e-8	2.09865452465847e-08
unclassified_p_251_o5	Notoginsenoside J	0.809745907783508	1.9898199976609e-8	2.09865452465847e-08
uncultured_Acidobacteriales_bacterium	Notoginsenoside J	0.809745907783508	1.9898199976609e-8	2.09865452465847e-08
uncultured_Acidobacterium_sp.	Notoginsenoside J	0.809745907783508	1.9898199976609e-8	2.09865452465847e-08
uncultured_Bacteroidetes_bacterium	Notoginsenoside J	0.809745907783508	1.9898199976609e-8	2.09865452465847e-08
uncultured_Clostridia_bacterium	Notoginsenoside J	0.809745907783508	1.9898199976609e-8	2.09865452465847e-08
uncultured_Cytophagales_bacterium	Notoginsenoside J	0.809745907783508	1.9898199976609e-8	2.09865452465847e-08
uncultured_Fusobacteria_bacterium	Notoginsenoside J	0.809745907783508	1.9898199976609e-8	2.09865452465847e-08
uncultured_Myxococcales_bacterium	Notoginsenoside J	0.809745907783508	1.9898199976609e-8	2.09865452465847e-08
uncultured_Planctomycetia_bacterium	Notoginsenoside J	0.809745907783508	1.9898199976609e-8	2.09865452465847e-08
uncultured_Porphyromonadaceae_bacterium	Notoginsenoside J	0.809745907783508	1.9898199976609e-8	2.09865452465847e-08
uncultured_Selenomonadales_bacterium	Notoginsenoside J	0.809745907783508	1.9898199976609e-8	2.09865452465847e-08
uncultured_Sphingobacterium_sp.	Notoginsenoside J	0.809745907783508	1.9898199976609e-8	2.09865452465847e-08
uncultured_delta_proteobacterium	Notoginsenoside J	0.809745907783508	1.9898199976609e-8	2.09865452465847e-08
uncultured_sludge_bacterium	Notoginsenoside J	0.809745907783508	1.9898199976609e-8	2.09865452465847e-08
GCA_900066755	Microcystin LR	0.809955060482025	1.96019354081756e-8	2.09865452465847e-08
unclassified_Gastranaerophilales	Microcystin LR	0.806494653224945	2.50654847988585e-8	2.57617482654935e-08
Aquisphaera	(13Z,16Z)-3-Hydroxydocosa-13,16-dienoylcarnitine	0.800327062606812	3.83906075818174e-8	3.83906075818174e-08
Dyadobacter	(13Z,16Z)-3-Hydroxydocosa-13,16-dienoylcarnitine	0.846401572227478	1.04148378810009e-9	8.80797717936076e-09
Occallatibacter	(13Z,16Z)-3-Hydroxydocosa-13,16-dienoylcarnitine	0.846057236194611	1.07445252695015e-9	8.83438744381234e-09
unclassified_Micropepsaceae	(13Z,16Z)-3-Hydroxydocosa-13,16-dienoylcarnitine	0.84658282995224	1.02450625760753e-9	8.80797717936076e-09
unclassified_Saccharimonadales	(13Z,16Z)-3-Hydroxydocosa-13,16-dienoylcarnitine	0.811452865600586	1.75958696502221e-8	2.09865452465847e-08
Allobaculum	1,3,6,8-Naphthalenetetrol	0.849878430366516	7.57040208299031e-10	6.79042126231858e-09
uncultured_actinobacterium	Hydroxyspheroidene	0.837653756141663	2.24741647514293e-9	1.66308819160577e-08
Ezakiella	Resolvin D1	0.803124368190765	3.16994537286064e-8	3.20240215142235e-08
CAG_352	Cardanolmonoene	0.858129560947418	3.43549189096848e-10	3.63180571330954e-09
unclassified_Coriobacteriales	Cardanolmonoene	0.818135797977448	1.0741379341539e-8	2.09865452465847e-08
uncultured_Barnesiella_sp.	Cardanolmonoene	0.906401872634888	9.37028232783632e-13	4.62267261506592e-11
uncultured_Barnesiella_sp.	1-Hydroxy-2,12,15-heneicosatrien-4-one	0.818144798278809	1.0734097610765e-8	2.09865452465847e-08
UC5_1_2E3	N,N'-Dicyclohexylurea	0.80781215429306	2.28388381540157e-8	2.38038594844671e-08
unclassified_Rokubacteriales	N,N'-Dicyclohexylurea	0.802625000476837	3.28092171208993e-8	3.30324090741027e-08
UC5_1_2E3	6-[2,3-Dihydroxy-1-(hydroxymethyl)propyl]-1,2-dihydro-7-hydroxy-9-methoxy-cyclopenta[c][1]benzopyran-3,4-dione	0.834384024143219	2.96167468327724e-9	1.98263434312038e-08
uncultured_Barnesiella_sp.	Pregnenolone	0.811694383621216	1.72906560180763e-8	2.09865452465847e-08
GCA_900066755	CDP-DG(i-22:0/i-24:0)	0.833532750606537	3.17920090253665e-9	2.04574666771924e-08
unclassified_Gastranaerophilales	CDP-DG(i-22:0/i-24:0)	0.812596201896667	1.61934901043992e-8	2.09865452465847e-08
A2	MG(0:0/22:5(7Z,10Z,13Z,16Z,19Z)/0:0)	0.885372936725616	1.69524394522114e-11	2.95171886932622e-10
Fructobacillus	MG(0:0/22:5(7Z,10Z,13Z,16Z,19Z)/0:0)	0.885372936725616	1.69524394522114e-11	2.95171886932622e-10
GCA_900066755	Avermectin B1a monosaccharide	0.895475447177887	4.55457893622224e-12	1.12346280426815e-10
unclassified_Gastranaerophilales	Avermectin B1a monosaccharide	0.869581282138824	1.05301989350437e-10	1.35519081946649e-09
GCA_900066755	PA(16:0/TXB2)	0.815467476844788	1.31121065116702e-8	2.09865452465847e-08
GCA_900066755	Ganglioside GM3 (d18:0/12:0)	0.87566727399826	5.36415356577891e-11	7.93894727735279e-10
unclassified_Gastranaerophilales	Ganglioside GM3 (d18:0/12:0)	0.862578213214874	2.19764206832451e-10	2.50193097009252e-09
GCA_900066755	PGP(i-22:0/18:1(12Z)-O(9S,10R))	0.815068125724792	1.35056708039372e-8	2.09865452465847e-08
GCA_900066755	Tert-butyl (2-{7-[(2S)-3-(4-cyanophenoxy)-2-hydroxypropyl]-9-oxa-3,7-diazabicyclo[3.3.1]non-3-yl}ethyl)carbamate	0.812016308307648	1.68913925069347e-8	2.09865452465847e-08
Paeniclostridium	Linoleylanilide	0.997783958911896	0	0
Stomatobaculum	Linoleylanilide	0.888224601745605	1.18487442080095e-11	2.33815219038054e-10
Allobaculum	Triethylenephosphoramide	0.815260291099548	1.3314954472321e-8	2.09865452465847e-08
Paeniclostridium	4-Amino-4-deoxychorismic acid	0.853569209575653	5.34828847875701e-10	5.27697796570692e-09
Allobaculum	Gentioflavine	0.87243914604187	7.70437047492578e-11	1.03658802753547e-09
Allobaculum	Sarmentosin	0.806840300559998	2.44628035606098e-8	2.52299298046707e-08
CL500_29_marine_group	N-Acetyltyramine	0.809621095657349	2.00769503244658e-8	2.10736783547584e-08
Paeniclostridium	7-Methylinosine	0.804747462272644	2.8326040402149e-8	2.87140683528634e-08
Paeniclostridium	Leucopelargonidin	0.826370418071747	5.68424640690068e-9	2.09865452465847e-08
Paeniclostridium	5-Hydroxymethyldeoxycytidylate	0.863063454627991	2.09115391669457e-10	2.47592623736637e-09
Stomatobaculum	5-Hydroxymethyldeoxycytidylate	0.804943799972534	2.79411427328569e-8	2.84212310959644e-08
