# Supplementary material for: Alterations in gut microbiota and plasma metabolites in pulmonary arterial hypertension secondary to congenital left-to-right shunt heart disease: potential mechanisms and biomarkers
Source: Front Genet. 2026 Feb 6;17:1699787. doi: 10.3389/fgene.2026.1699787 (PMC12921412; doi:10.3389/fgene.2026.1699787)
Supplement: Supplementary file 3 [file Table3.xlsx]

## Sheet: A_vs_C_metabolite_genus_cor
table s3 Differential Metabolites and Microbiota between CL-RSHD+PAH and HC Groups
microName	metaName	CC	CCP	FDR
Shuttleworthia	beta-Phellandrene	0.857216775417328	2.24311489382956e-8	8.13129149013216e-08
Roseiarcus	Squamosinin A	0.809624850749969	5.45769685889042e-7	5.45769685889042e-07
uncultured_eubacterium_WD298	Squamosinin A	0.813119769096375	4.45483994582219e-7	4.6139413724587e-07
uncultured_rumen_bacterium_4C0d_9	Squamosinin A	0.813119769096375	4.45483994582219e-7	4.6139413724587e-07
Lactonifactor	D-erythro-1-(Imidazol-4-yl)glycerol 3-phosphate	0.821655631065369	2.6644531914144e-7	3.51223375231898e-07
Oscillospira	Melevodopa	0.835000336170197	1.12735620394488e-7	2.3084380039605e-07
Pygmaiobacter	Melevodopa	0.835000336170197	1.12735620394488e-7	2.3084380039605e-07
Oscillospira	D-Glucono-1,5-lactone	0.832456350326538	1.33585327688479e-7	2.3084380039605e-07
Pygmaiobacter	D-Glucono-1,5-lactone	0.832456350326538	1.33585327688479e-7	2.3084380039605e-07
Slackia	xi-4-Hydroxy-4-methyl-2-cyclohexen-1-one	0.831601440906525	1.41335665837516e-7	2.3084380039605e-07
Oscillospira	N-[(3a,5b,7b)-7-hydroxy-24-oxo-3-(sulfooxy)cholan-24-yl]-Glycine	0.827120125293732	1.88999734751505e-7	2.60999633704459e-07
Pygmaiobacter	N-[(3a,5b,7b)-7-hydroxy-24-oxo-3-(sulfooxy)cholan-24-yl]-Glycine	0.827120125293732	1.88999734751505e-7	2.60999633704459e-07
Mailhella	Beloranib	0.945391714572906	3.50830475781549e-13	1.01740837976649e-11
Christensenella_sp._Marseille_P2437	1,3,6,8-Naphthalenetetrol	0.843814432621002	6.12113826292671e-8	1.77513009624875e-07
Scardovia	1,3,6,8-Naphthalenetetrol	0.843814432621002	6.12113826292671e-8	1.77513009624875e-07
Mailhella	a-Asarone	0.831393361091614	1.43282358866514e-7	2.3084380039605e-07
Slackia	12-Oxo-9(Z)-dodecenoic acid	0.922317743301392	2.13455919606531e-11	1.54755541714735e-10
Oscillospira	6-O-Acetylaustroinulin	0.818909347057343	3.15272074224993e-7	3.51649621250954e-07
Pygmaiobacter	6-O-Acetylaustroinulin	0.818909347057343	3.15272074224993e-7	3.51649621250954e-07
Mailhella	Taurodeoxycholic acid	0.92785120010376	9.05320263200338e-12	8.7514292109366e-11
Slackia	CMP-pseudaminic acid	0.862017631530762	1.52712740231209e-8	6.32667066672152e-08
Slackia	1-(1-Naphthylmethyl)-1,2,3,4-tetrahydroisoquinoline-6,7-diol	0.829783737659454	1.5917735907145e-7	2.42954916477476e-07
Senegalimassilia	2-amino-14,16-dimethyloctadecan-3-ol	0.832374095916748	1.34313989041956e-7	2.3084380039605e-07
Lactonifactor	FAHFA(16:1(9Z)/5-O-18:0)	0.836925625801086	9.89601864898049e-8	2.3084380039605e-07
Adlercreutzia	2,6-Dimethyl-2,4E,6E-octatriene	0.872704744338989	6.14796835662901e-9	2.97151803903735e-08
Enorma	2,6-Dimethyl-2,4E,6E-octatriene	0.820432245731354	2.87285207400956e-7	3.51649621250954e-07
Lactonifactor	2-Deoxy-scyllo-inosamine	0.894724547863007	7.07989000758857e-10	4.10633620440137e-09
Enorma	N-Acetyltyramine	0.936688542366028	1.97664107304263e-12	2.86612955591181e-11
Mailhella	Taurocholic acid	0.819750010967255	2.99533694514409e-7	3.51649621250954e-07
