# Supplementary material for: Alterations in gut microbiota and plasma metabolites in pulmonary arterial hypertension secondary to congenital left-to-right shunt heart disease: potential mechanisms and biomarkers
Source: Front Genet. 2026 Feb 6;17:1699787. doi: 10.3389/fgene.2026.1699787 (PMC12921412; doi:10.3389/fgene.2026.1699787)
Supplement: Supplementary file 8 [file Table4.xlsx]

## Sheet: B_vs_C_metabolite_genus_cor
table s4 Differential Metabolites and Microbiota between CL-RSHD and HC Groups
microName	metaName	CC	CCP	FDR
Raoultibacter	(17E,19E,21E,23E,25E)-4,6,8,10,12,14,16,27-Octahydroxy-3-(1-hydroxyhexyl)-17,28-dimethyl-1-oxacyclooctacosa-17,19,21,23,25-pentaen-2-one	0.977195084095001	2.22044604925031e-16	2.43532792498421e-15
Raoultibacter	3A-Deolivosylpremithramycin B	0.971732556819916	2.66453525910038e-15	1.0236632633832e-14
Raoultibacter	PI(16:0/22:6(5Z,8E,10Z,13Z,15E,19Z)-2OH(7S, 17S))	0.972497582435608	2.22044604925031e-15	8.93433913307817e-15
Raoultibacter	Tuberoside C (Allium tuberosum)	0.969213843345642	7.105427357601e-15	2.3454808753246e-14
Raoultibacter	Mithramycin DK	0.973385155200958	1.33226762955019e-15	6.12122964928466e-15
Raoultibacter	Urobilinogen	0.895451724529266	3.44117534467614e-9	5.67960979218392e-09
Bulleidia	(Indol-3-yl)acetamide	0.841758847236633	2.5322664010119e-7	2.85089594815909e-07
Ezakiella	(Indol-3-yl)acetamide	0.841758847236633	2.5322664010119e-7	2.85089594815909e-07
Raoultibacter	Tetradecanoic acid	0.915520191192627	3.63188146224047e-10	6.1741984858088e-10
Raoultibacter	Avermectin B1a	0.988628685474396	0	0
Raoultibacter	1-Hydro-1,1a-dihydroxy-9-fluorenone	0.976199805736542	4.44089209850063e-16	2.96059473233375e-15
Raoultibacter	4-Nitrophenol	0.916257441043854	3.30963700889697e-10	5.64048412543845e-10
Raoultibacter	Thioflosulide	0.971704006195068	2.66453525910038e-15	1.0236632633832e-14
Raoultibacter	11beta,17alpha,21-Trihydroxy-5beta-pregnane-3,20-dione	0.964010655879974	3.81916720471054e-14	1.05570475577365e-13
Raoultibacter	6|A-Hydroxy-7|A-(thiomethyl)spirolactone	0.936708271503448	1.67577063336921e-11	3.4847829684742e-11
Actinophytocola	16-Glucuronide-estriol	0.89035564661026	5.66813440627811e-9	8.23575084672888e-09
Anaeromyxobacter	16-Glucuronide-estriol	0.89035564661026	5.66813440627811e-9	8.23575084672888e-09
Bordetella	16-Glucuronide-estriol	0.89035564661026	5.66813440627811e-9	8.23575084672888e-09
DSSF69	16-Glucuronide-estriol	0.89035564661026	5.66813440627811e-9	8.23575084672888e-09
Dietzia	16-Glucuronide-estriol	0.89035564661026	5.66813440627811e-9	8.23575084672888e-09
Dolosigranulum	16-Glucuronide-estriol	0.89035564661026	5.66813440627811e-9	8.23575084672888e-09
Edwardsiella	16-Glucuronide-estriol	0.89035564661026	5.66813440627811e-9	8.23575084672888e-09
Erysipelotrichaceae_UCG_009	16-Glucuronide-estriol	0.89035564661026	5.66813440627811e-9	8.23575084672888e-09
Gimesia	16-Glucuronide-estriol	0.89035564661026	5.66813440627811e-9	8.23575084672888e-09
Granulicella	16-Glucuronide-estriol	0.889749526977539	6.00496274927309e-9	8.68803121171426e-09
Lachnospiraceae_AC2044_group	16-Glucuronide-estriol	0.89035564661026	5.66813440627811e-9	8.23575084672888e-09
Lachnospiraceae_UCG_009	16-Glucuronide-estriol	0.89035564661026	5.66813440627811e-9	8.23575084672888e-09
Listeria	16-Glucuronide-estriol	0.89035564661026	5.66813440627811e-9	8.23575084672888e-09
Marinobacter	16-Glucuronide-estriol	0.89035564661026	5.66813440627811e-9	8.23575084672888e-09
Parapedobacter	16-Glucuronide-estriol	0.89035564661026	5.66813440627811e-9	8.23575084672888e-09
Phyllobacterium	16-Glucuronide-estriol	0.89035564661026	5.66813440627811e-9	8.23575084672888e-09
Polycyclovorans	16-Glucuronide-estriol	0.89035564661026	5.66813440627811e-9	8.23575084672888e-09
Promicromonospora	16-Glucuronide-estriol	0.89035564661026	5.66813440627811e-9	8.23575084672888e-09
Proteocatella	16-Glucuronide-estriol	0.89035564661026	5.66813440627811e-9	8.23575084672888e-09
Proteus	16-Glucuronide-estriol	0.89035564661026	5.66813440627811e-9	8.23575084672888e-09
Pseudophaeobacter	16-Glucuronide-estriol	0.89035564661026	5.66813440627811e-9	8.23575084672888e-09
Rhodococcus	16-Glucuronide-estriol	0.89035564661026	5.66813440627811e-9	8.23575084672888e-09
Rikenella_sp._Marseille_P3215	16-Glucuronide-estriol	0.89035564661026	5.66813440627811e-9	8.23575084672888e-09
Sphingobacterium	16-Glucuronide-estriol	0.89035564661026	5.66813440627811e-9	8.23575084672888e-09
Treponema	16-Glucuronide-estriol	0.89035564661026	5.66813440627811e-9	8.23575084672888e-09
Trichococcus	16-Glucuronide-estriol	0.89035564661026	5.66813440627811e-9	8.23575084672888e-09
Tychonema_CCAP_1459_11B	16-Glucuronide-estriol	0.89035564661026	5.66813440627811e-9	8.23575084672888e-09
Undibacterium	16-Glucuronide-estriol	0.89035564661026	5.66813440627811e-9	8.23575084672888e-09
Xanthobacter	16-Glucuronide-estriol	0.89035564661026	5.66813440627811e-9	8.23575084672888e-09
Youngiibacter	16-Glucuronide-estriol	0.89035564661026	5.66813440627811e-9	8.23575084672888e-09
mle1_7	16-Glucuronide-estriol	0.89035564661026	5.66813440627811e-9	8.23575084672888e-09
unclassified_Actinobacteria	16-Glucuronide-estriol	0.89035564661026	5.66813440627811e-9	8.23575084672888e-09
unclassified_Amb_16S_1323	16-Glucuronide-estriol	0.89035564661026	5.66813440627811e-9	8.23575084672888e-09
unclassified_Butyricicoccaceae	16-Glucuronide-estriol	0.89035564661026	5.66813440627811e-9	8.23575084672888e-09
unclassified_Clostridiaceae	16-Glucuronide-estriol	0.89035564661026	5.66813440627811e-9	8.23575084672888e-09
unclassified_Family_XI	16-Glucuronide-estriol	0.89035564661026	5.66813440627811e-9	8.23575084672888e-09
unclassified_Flavobacteriales	16-Glucuronide-estriol	0.89035564661026	5.66813440627811e-9	8.23575084672888e-09
unclassified_Halomonadaceae	16-Glucuronide-estriol	0.89035564661026	5.66813440627811e-9	8.23575084672888e-09
unclassified_Lactobacillaceae	16-Glucuronide-estriol	0.89035564661026	5.66813440627811e-9	8.23575084672888e-09
unclassified_Magnetospiraceae	16-Glucuronide-estriol	0.89035564661026	5.66813440627811e-9	8.23575084672888e-09
unclassified_Orbaceae	16-Glucuronide-estriol	0.89035564661026	5.66813440627811e-9	8.23575084672888e-09
unclassified_Paludibacteraceae	16-Glucuronide-estriol	0.89035564661026	5.66813440627811e-9	8.23575084672888e-09
unclassified_Parcubacteria	16-Glucuronide-estriol	0.89035564661026	5.66813440627811e-9	8.23575084672888e-09
unclassified_Planococcaceae	16-Glucuronide-estriol	0.89035564661026	5.66813440627811e-9	8.23575084672888e-09
unclassified_RBG_13_54_9	16-Glucuronide-estriol	0.89035564661026	5.66813440627811e-9	8.23575084672888e-09
unclassified_Reyranellaceae	16-Glucuronide-estriol	0.89035564661026	5.66813440627811e-9	8.23575084672888e-09
unclassified_Subgroup_7	16-Glucuronide-estriol	0.89035564661026	5.66813440627811e-9	8.23575084672888e-09
unclassified_p_251_o5	16-Glucuronide-estriol	0.89035564661026	5.66813440627811e-9	8.23575084672888e-09
uncultured_Bacteroidetes_bacterium	16-Glucuronide-estriol	0.89035564661026	5.66813440627811e-9	8.23575084672888e-09
uncultured_Candidatus_Rokubactera_bacterium	16-Glucuronide-estriol	0.89035564661026	5.66813440627811e-9	8.23575084672888e-09
uncultured_Cytophagales_bacterium	16-Glucuronide-estriol	0.89035564661026	5.66813440627811e-9	8.23575084672888e-09
uncultured_Fusobacteria_bacterium	16-Glucuronide-estriol	0.89035564661026	5.66813440627811e-9	8.23575084672888e-09
uncultured_Sphingobacterium_sp.	16-Glucuronide-estriol	0.89035564661026	5.66813440627811e-9	8.23575084672888e-09
Raoultibacter	Leukotriene E4	0.89606785774231	3.23409987679213e-9	5.36387296638695e-09
Actinophytocola	10-hydroxy-2E-decenoic acid	0.865815401077271	4.64292617685658e-8	5.36937040860965e-08
Anaeromyxobacter	10-hydroxy-2E-decenoic acid	0.865815401077271	4.64292617685658e-8	5.36937040860965e-08
Bordetella	10-hydroxy-2E-decenoic acid	0.865815401077271	4.64292617685658e-8	5.36937040860965e-08
DSSF69	10-hydroxy-2E-decenoic acid	0.865815401077271	4.64292617685658e-8	5.36937040860965e-08
Dietzia	10-hydroxy-2E-decenoic acid	0.865815401077271	4.64292617685658e-8	5.36937040860965e-08
Dolosigranulum	10-hydroxy-2E-decenoic acid	0.865815401077271	4.64292617685658e-8	5.36937040860965e-08
Edwardsiella	10-hydroxy-2E-decenoic acid	0.865815401077271	4.64292617685658e-8	5.36937040860965e-08
Erysipelotrichaceae_UCG_009	10-hydroxy-2E-decenoic acid	0.865815401077271	4.64292617685658e-8	5.36937040860965e-08
Gimesia	10-hydroxy-2E-decenoic acid	0.865815401077271	4.64292617685658e-8	5.36937040860965e-08
Lachnospiraceae_AC2044_group	10-hydroxy-2E-decenoic acid	0.865815401077271	4.64292617685658e-8	5.36937040860965e-08
Lachnospiraceae_UCG_009	10-hydroxy-2E-decenoic acid	0.865815401077271	4.64292617685658e-8	5.36937040860965e-08
Listeria	10-hydroxy-2E-decenoic acid	0.865815401077271	4.64292617685658e-8	5.36937040860965e-08
Marinobacter	10-hydroxy-2E-decenoic acid	0.865815401077271	4.64292617685658e-8	5.36937040860965e-08
Parapedobacter	10-hydroxy-2E-decenoic acid	0.865815401077271	4.64292617685658e-8	5.36937040860965e-08
Phyllobacterium	10-hydroxy-2E-decenoic acid	0.865815401077271	4.64292617685658e-8	5.36937040860965e-08
Polycyclovorans	10-hydroxy-2E-decenoic acid	0.865815401077271	4.64292617685658e-8	5.36937040860965e-08
Promicromonospora	10-hydroxy-2E-decenoic acid	0.865815401077271	4.64292617685658e-8	5.36937040860965e-08
Proteocatella	10-hydroxy-2E-decenoic acid	0.865815401077271	4.64292617685658e-8	5.36937040860965e-08
Proteus	10-hydroxy-2E-decenoic acid	0.865815401077271	4.64292617685658e-8	5.36937040860965e-08
Pseudophaeobacter	10-hydroxy-2E-decenoic acid	0.865815401077271	4.64292617685658e-8	5.36937040860965e-08
Rhodococcus	10-hydroxy-2E-decenoic acid	0.865815401077271	4.64292617685658e-8	5.36937040860965e-08
Rikenella_sp._Marseille_P3215	10-hydroxy-2E-decenoic acid	0.865815401077271	4.64292617685658e-8	5.36937040860965e-08
Sphingobacterium	10-hydroxy-2E-decenoic acid	0.865815401077271	4.64292617685658e-8	5.36937040860965e-08
Treponema	10-hydroxy-2E-decenoic acid	0.865815401077271	4.64292617685658e-8	5.36937040860965e-08
Trichococcus	10-hydroxy-2E-decenoic acid	0.865815401077271	4.64292617685658e-8	5.36937040860965e-08
Tychonema_CCAP_1459_11B	10-hydroxy-2E-decenoic acid	0.865815401077271	4.64292617685658e-8	5.36937040860965e-08
Undibacterium	10-hydroxy-2E-decenoic acid	0.865815401077271	4.64292617685658e-8	5.36937040860965e-08
Xanthobacter	10-hydroxy-2E-decenoic acid	0.865815401077271	4.64292617685658e-8	5.36937040860965e-08
Youngiibacter	10-hydroxy-2E-decenoic acid	0.865815401077271	4.64292617685658e-8	5.36937040860965e-08
mle1_7	10-hydroxy-2E-decenoic acid	0.865815401077271	4.64292617685658e-8	5.36937040860965e-08
unclassified_Actinobacteria	10-hydroxy-2E-decenoic acid	0.865815401077271	4.64292617685658e-8	5.36937040860965e-08
unclassified_Amb_16S_1323	10-hydroxy-2E-decenoic acid	0.865815401077271	4.64292617685658e-8	5.36937040860965e-08
unclassified_Butyricicoccaceae	10-hydroxy-2E-decenoic acid	0.865815401077271	4.64292617685658e-8	5.36937040860965e-08
unclassified_Clostridiaceae	10-hydroxy-2E-decenoic acid	0.865815401077271	4.64292617685658e-8	5.36937040860965e-08
unclassified_Family_XI	10-hydroxy-2E-decenoic acid	0.865815401077271	4.64292617685658e-8	5.36937040860965e-08
unclassified_Flavobacteriales	10-hydroxy-2E-decenoic acid	0.865815401077271	4.64292617685658e-8	5.36937040860965e-08
unclassified_Halomonadaceae	10-hydroxy-2E-decenoic acid	0.865815401077271	4.64292617685658e-8	5.36937040860965e-08
unclassified_Lactobacillaceae	10-hydroxy-2E-decenoic acid	0.865815401077271	4.64292617685658e-8	5.36937040860965e-08
unclassified_Magnetospiraceae	10-hydroxy-2E-decenoic acid	0.865815401077271	4.64292617685658e-8	5.36937040860965e-08
unclassified_Orbaceae	10-hydroxy-2E-decenoic acid	0.865815401077271	4.64292617685658e-8	5.36937040860965e-08
unclassified_Paludibacteraceae	10-hydroxy-2E-decenoic acid	0.865815401077271	4.64292617685658e-8	5.36937040860965e-08
unclassified_Parcubacteria	10-hydroxy-2E-decenoic acid	0.865815401077271	4.64292617685658e-8	5.36937040860965e-08
unclassified_Planococcaceae	10-hydroxy-2E-decenoic acid	0.865815401077271	4.64292617685658e-8	5.36937040860965e-08
unclassified_RBG_13_54_9	10-hydroxy-2E-decenoic acid	0.865815401077271	4.64292617685658e-8	5.36937040860965e-08
unclassified_Reyranellaceae	10-hydroxy-2E-decenoic acid	0.865815401077271	4.64292617685658e-8	5.36937040860965e-08
unclassified_Subgroup_7	10-hydroxy-2E-decenoic acid	0.865815401077271	4.64292617685658e-8	5.36937040860965e-08
unclassified_p_251_o5	10-hydroxy-2E-decenoic acid	0.865815401077271	4.64292617685658e-8	5.36937040860965e-08
uncultured_Bacteroidetes_bacterium	10-hydroxy-2E-decenoic acid	0.865815401077271	4.64292617685658e-8	5.36937040860965e-08
uncultured_Candidatus_Rokubactera_bacterium	10-hydroxy-2E-decenoic acid	0.865815401077271	4.64292617685658e-8	5.36937040860965e-08
uncultured_Cytophagales_bacterium	10-hydroxy-2E-decenoic acid	0.865815401077271	4.64292617685658e-8	5.36937040860965e-08
uncultured_Fusobacteria_bacterium	10-hydroxy-2E-decenoic acid	0.865815401077271	4.64292617685658e-8	5.36937040860965e-08
uncultured_Sphingobacterium_sp.	10-hydroxy-2E-decenoic acid	0.865815401077271	4.64292617685658e-8	5.36937040860965e-08
Raoultibacter	3-Hydroxykynurenamine	0.973167717456818	1.55431223447522e-15	6.8189181899558e-15
Actinophytocola	Beloranib	0.822161555290222	8.30356732928195e-7	8.54224778201471e-07
Anaeromyxobacter	Beloranib	0.822161555290222	8.30356732928195e-7	8.54224778201471e-07
Bordetella	Beloranib	0.822161555290222	8.30356732928195e-7	8.54224778201471e-07
DSSF69	Beloranib	0.822161555290222	8.30356732928195e-7	8.54224778201471e-07
Dietzia	Beloranib	0.822161555290222	8.30356732928195e-7	8.54224778201471e-07
Dolosigranulum	Beloranib	0.822161555290222	8.30356732928195e-7	8.54224778201471e-07
Edwardsiella	Beloranib	0.822161555290222	8.30356732928195e-7	8.54224778201471e-07
Erysipelotrichaceae_UCG_009	Beloranib	0.822161555290222	8.30356732928195e-7	8.54224778201471e-07
Gimesia	Beloranib	0.822161555290222	8.30356732928195e-7	8.54224778201471e-07
Granulicella	Beloranib	0.835663616657257	3.72425532413345e-7	4.17214764482825e-07
Lachnospiraceae_AC2044_group	Beloranib	0.822161555290222	8.30356732928195e-7	8.54224778201471e-07
Lachnospiraceae_UCG_009	Beloranib	0.822161555290222	8.30356732928195e-7	8.54224778201471e-07
Listeria	Beloranib	0.822161555290222	8.30356732928195e-7	8.54224778201471e-07
Marinobacter	Beloranib	0.822161555290222	8.30356732928195e-7	8.54224778201471e-07
Parapedobacter	Beloranib	0.822161555290222	8.30356732928195e-7	8.54224778201471e-07
Phyllobacterium	Beloranib	0.822161555290222	8.30356732928195e-7	8.54224778201471e-07
Polycyclovorans	Beloranib	0.822161555290222	8.30356732928195e-7	8.54224778201471e-07
Promicromonospora	Beloranib	0.822161555290222	8.30356732928195e-7	8.54224778201471e-07
Proteocatella	Beloranib	0.822161555290222	8.30356732928195e-7	8.54224778201471e-07
Proteus	Beloranib	0.822161555290222	8.30356732928195e-7	8.54224778201471e-07
Pseudophaeobacter	Beloranib	0.822161555290222	8.30356732928195e-7	8.54224778201471e-07
Rhodococcus	Beloranib	0.822161555290222	8.30356732928195e-7	8.54224778201471e-07
Rikenella_sp._Marseille_P3215	Beloranib	0.822161555290222	8.30356732928195e-7	8.54224778201471e-07
Sphingobacterium	Beloranib	0.822161555290222	8.30356732928195e-7	8.54224778201471e-07
Treponema	Beloranib	0.822161555290222	8.30356732928195e-7	8.54224778201471e-07
Trichococcus	Beloranib	0.822161555290222	8.30356732928195e-7	8.54224778201471e-07
Tychonema_CCAP_1459_11B	Beloranib	0.822161555290222	8.30356732928195e-7	8.54224778201471e-07
Undibacterium	Beloranib	0.822161555290222	8.30356732928195e-7	8.54224778201471e-07
Xanthobacter	Beloranib	0.822161555290222	8.30356732928195e-7	8.54224778201471e-07
Youngiibacter	Beloranib	0.822161555290222	8.30356732928195e-7	8.54224778201471e-07
mle1_7	Beloranib	0.822161555290222	8.30356732928195e-7	8.54224778201471e-07
unclassified_Actinobacteria	Beloranib	0.822161555290222	8.30356732928195e-7	8.54224778201471e-07
unclassified_Amb_16S_1323	Beloranib	0.822161555290222	8.30356732928195e-7	8.54224778201471e-07
unclassified_Butyricicoccaceae	Beloranib	0.822161555290222	8.30356732928195e-7	8.54224778201471e-07
unclassified_Clostridiaceae	Beloranib	0.822161555290222	8.30356732928195e-7	8.54224778201471e-07
unclassified_Family_XI	Beloranib	0.822161555290222	8.30356732928195e-7	8.54224778201471e-07
unclassified_Flavobacteriales	Beloranib	0.822161555290222	8.30356732928195e-7	8.54224778201471e-07
unclassified_Halomonadaceae	Beloranib	0.822161555290222	8.30356732928195e-7	8.54224778201471e-07
unclassified_Lactobacillaceae	Beloranib	0.822161555290222	8.30356732928195e-7	8.54224778201471e-07
unclassified_Magnetospiraceae	Beloranib	0.822161555290222	8.30356732928195e-7	8.54224778201471e-07
unclassified_Orbaceae	Beloranib	0.822161555290222	8.30356732928195e-7	8.54224778201471e-07
unclassified_Paludibacteraceae	Beloranib	0.822161555290222	8.30356732928195e-7	8.54224778201471e-07
unclassified_Parcubacteria	Beloranib	0.822161555290222	8.30356732928195e-7	8.54224778201471e-07
unclassified_Planococcaceae	Beloranib	0.822161555290222	8.30356732928195e-7	8.54224778201471e-07
unclassified_RBG_13_54_9	Beloranib	0.822161555290222	8.30356732928195e-7	8.54224778201471e-07
unclassified_Reyranellaceae	Beloranib	0.822161555290222	8.30356732928195e-7	8.54224778201471e-07
unclassified_Subgroup_7	Beloranib	0.822161555290222	8.30356732928195e-7	8.54224778201471e-07
unclassified_p_251_o5	Beloranib	0.822161555290222	8.30356732928195e-7	8.54224778201471e-07
uncultured_Bacteroidetes_bacterium	Beloranib	0.822161555290222	8.30356732928195e-7	8.54224778201471e-07
uncultured_Candidatus_Rokubactera_bacterium	Beloranib	0.822161555290222	8.30356732928195e-7	8.54224778201471e-07
uncultured_Cytophagales_bacterium	Beloranib	0.822161555290222	8.30356732928195e-7	8.54224778201471e-07
uncultured_Fusobacteria_bacterium	Beloranib	0.822161555290222	8.30356732928195e-7	8.54224778201471e-07
uncultured_Sphingobacterium_sp.	Beloranib	0.822161555290222	8.30356732928195e-7	8.54224778201471e-07
Raoultibacter	5-Fluorocyclohexadiene-cis,cis-1,2-diol-1-carboxylate	0.975310206413269	6.66133814775094e-16	3.97342977234267e-15
Raoultibacter	Avocadyne	0.866230547428131	4.49640324973188e-8	5.36937040860965e-08
Raoultibacter	Resiquimod	0.927139759063721	7.5366823892864e-11	1.51625562861383e-10
Raoultibacter	EMycin E	0.925800859928131	9.14996967082971e-11	1.83539214636112e-10
Raoultibacter	10-Hydroxy-octadec-12Z-enoate-9-beta-D-glucuronide	0.976687371730804	4.44089209850063e-16	2.96059473233375e-15
Granulicella	Deoxyloganin	0.817887187004089	1.05563755337101e-6	1.08270518294463e-06
Christensenella_sp._AF73_05CM02	6-(1-(3,5,5,8,8-Pentamethyl-5,6,7,8-tetrahydronaphthalen-2-yl)cyclopropyl)nicotinic acid	0.806997537612915	1.89411850159971e-6	1.9086991144419e-06
Raoultibacter	Angiotensin (1-5)	0.973890662193298	1.33226762955019e-15	6.12122964928466e-15
Raoultibacter	Candoxatril	0.963103711605072	5.01820807130571e-14	1.36495259539515e-13
Raoultibacter	Russelioside B	0.973114907741547	1.77635683940025e-15	7.45631265921093e-15
Raoultibacter	1-Methyl-4-phenyl-1,2,3,6-tetrahydropyridine N-oxide	0.921131014823914	1.75142123026717e-10	3.02275745325298e-10
Raoultibacter	Menthyl pyrrolidone carboxylate	0.968593835830688	8.88178419700125e-15	2.83549918026331e-14
Raoultibacter	Kaur-16-en-18-oic acid	0.976394176483154	4.44089209850063e-16	2.96059473233375e-15
Raoultibacter	CMPF	0.951083242893219	1.0538236949742e-12	2.42094632629208e-12
Raoultibacter	Decarbamoylneosaxitoxin	0.963434219360352	4.52970994047064e-14	1.24201724174195e-13
Raoultibacter	all-trans-4-Oxoretinoic acid	0.976455926895142	4.44089209850063e-16	2.96059473233375e-15
Raoultibacter	3-Hydroxysebacic acid	0.974432170391083	8.88178419700125e-16	4.68187073950453e-15
Raoultibacter	2-(6'-Methylthio)hexylmalic acid	0.9750657081604	6.66133814775094e-16	3.97342977234267e-15
Raoultibacter	Fluocortin butyl	0.953122079372406	6.66133814775094e-13	1.54597608889783e-12
Raoultibacter	Vinyl caffeate	0.977160811424255	2.22044604925031e-16	2.43532792498421e-15
Raoultibacter	Patchoula-2,4-diene	0.977933347225189	2.22044604925031e-16	2.43532792498421e-15
Raoultibacter	6'-Apiosyllotaustralin	0.977657973766327	2.22044604925031e-16	2.43532792498421e-15
Raoultibacter	MG(i-12:0/0:0/0:0)	0.964199483394623	3.61932706027801e-14	1.00866491843813e-13
Raoultibacter	(5Z,8Z,11Z,14Z,17Z)-Icosapentaenoic acid	0.969470739364624	6.43929354282591e-15	2.13596078493738e-14
Raoultibacter	3,4-Dimethyl-5-propyl-2-furandodecanoic acid	0.976797521114349	4.44089209850063e-16	2.96059473233375e-15
Raoultibacter	Acolamone	0.829128205776215	5.53776795975125e-7	6.19355627077442e-07
Raoultibacter	6,8,10,12-pentadecatetraenal	0.97594141960144	4.44089209850063e-16	2.96059473233375e-15
Raoultibacter	Phenformin	0.966916680335999	1.53210777398272e-14	4.67189814488004e-14
Raoultibacter	Cephalosporin C	0.977080106735229	4.44089209850063e-16	2.96059473233375e-15
Raoultibacter	Benzofuran	0.965901076793671	2.1316282072803e-14	6.2478757799595e-14
Raoultibacter	Dihydroactinidiolide	0.948866069316864	1.69819713846664e-12	3.81113549226837e-12
Raoultibacter	(2S,4R)-p-Mentha-1(7),5-dien-2-ol acetate	0.972677111625671	1.77635683940025e-15	7.45631265921093e-15
Raoultibacter	(2R,3S)-3-(6-Amino-9H-purin-9-yl)nonan-2-ol	0.907539069652557	9.43798372787796e-10	1.58464911974247e-09
Raoultibacter	5-Hydroxyvalproic acid	0.977362632751465	2.22044604925031e-16	2.43532792498421e-15
Raoultibacter	Cymiazole	0.978478729724884	0	0
Raoultibacter	(Z)-3-Hexen-1-ol acetate	0.945351600646973	3.47055717497824e-12	7.51585630250065e-12
Raoultibacter	Asparaginylarginine	0.975966036319733	4.44089209850063e-16	2.96059473233375e-15
Raoultibacter	2-Acetyl-1,5,6,7-tetrahydro-6-hydroxy-7-(hydroxymethyl)-4H-azepine-4-one	0.973934471607208	1.11022302462516e-15	5.63396758765007e-15
Raoultibacter	15beta-hydroxycyproterone acetate	0.977917909622192	2.22044604925031e-16	2.43532792498421e-15
Raoultibacter	p-Mentha-1,3,8-triene	0.946863532066345	2.56727972214321e-12	5.5774767126434e-12
Raoultibacter	Pentylbenzene	0.966598212718964	1.70974345792274e-14	5.14436084684718e-14
Raoultibacter	alpha-Cadinene	0.977551817893982	2.22044604925031e-16	2.43532792498421e-15
Raoultibacter	9-Nonylpurine	0.961075246334076	8.92619311798626e-14	2.33454281547333e-13
Raoultibacter	Cyclic-hpmpc	0.809204518795013	1.68751533080602e-6	1.7076047990299e-06
Raoultibacter	Finasteride	0.948317050933838	1.90514271025677e-12	4.21986007483584e-12
Raoultibacter	Bis(2,3-epoxycyclopentyl)ether	0.971816062927246	2.66453525910038e-15	1.0236632633832e-14
Raoultibacter	(1R,2R,3S,1'R)-Nepetalinic acid	0.973716020584106	1.33226762955019e-15	6.12122964928466e-15
Raoultibacter	Riesling acetal	0.965869724750519	2.1538326677728e-14	6.28586357976611e-14
Raoultibacter	(R)-(Homo)3-citrate	0.971730947494507	2.66453525910038e-15	1.0236632633832e-14
Raoultibacter	1-Octen-3-yl glucoside	0.914114832878113	4.32559765783935e-10	7.33517807314403e-10
Raoultibacter	12-Hydroxy-13-O-D-glucuronoside-octadec-9Z-enoate	0.876210391521454	2.01133558697109e-8	2.86131422414297e-08
Raoultibacter	THF-L-glutamate	0.981303036212921	0	0
Raoultibacter	SN38 glucuronide	0.873136699199677	2.59531871549257e-8	3.51716866513053e-08
Raoultibacter	Paclitaxel	0.958762764930725	1.66977542903624e-13	4.1744385725906e-13
Raoultibacter	Caryophyllene epoxide	0.97829669713974	0	0
Raoultibacter	Sakacin A	0.978837132453918	0	0
Raoultibacter	Valerenic acid	0.865234851837158	4.85500879499057e-8	5.60510353241696e-08
Raoultibacter	1-Pyrimidinylpiperazine	0.972612142562866	1.99840144432528e-15	8.2860547691536e-15
Raoultibacter	11-Deoxycortisol	0.970161020755768	4.88498130835069e-15	1.66923984405953e-14
Raoultibacter	9-(beta-D-Ribofuranosyl)zeatin	0.95047253370285	1.20436993711337e-12	2.75747999069728e-12
Raoultibacter	(S)-(-)-1,1'-Bi-2-naphthol	0.976275503635406	4.44089209850063e-16	2.96059473233375e-15
Raoultibacter	Gly Phe Phe Val	0.881108283996582	1.32101489747072e-8	1.88716413924389e-08
Raoultibacter	3-Ethylcatechol	0.972749531269073	1.77635683940025e-15	7.45631265921093e-15
Raoultibacter	Cinnamyl formate	0.976958334445953	4.44089209850063e-16	2.96059473233375e-15
Raoultibacter	N-(4-Benzyloxybenzyl)acetohydroxamic acid	0.965977311134338	2.08721928629529e-14	6.14419530164847e-14
Raoultibacter	Thromboxane B3	0.964876174926758	2.93098878501041e-14	8.30446822419616e-14
Raoultibacter	Gly Ala Gly His	0.976276874542236	4.44089209850063e-16	2.96059473233375e-15
Raoultibacter	Kinetin-7-N-glucoside	0.963835954666138	4.04121180963557e-14	1.11256033625595e-13
Raoultibacter	Tyrosyl-Glutamine	0.959023654460907	1.55875312657372e-13	3.94034247609714e-13
Raoultibacter	Geijerone	0.860655128955841	6.85733945182676e-8	7.90337428346135e-08
Raoultibacter	6-[2,3-Dihydroxy-1-(hydroxymethyl)propyl]-1,2-dihydro-7-hydroxy-9-methoxy-cyclopenta[c][1]benzopyran-3,4-dione	0.950253009796143	1.2632117574185e-12	2.88249662766638e-12
Raoultibacter	Gravolenic acid	0.942433953285217	6.06625860655186e-12	1.28907995389227e-11
Raoultibacter	Biocytin	0.972842693328857	1.77635683940025e-15	7.45631265921093e-15
Actinophytocola	Erythromycin C	0.921847462654114	1.58954183149262e-10	2.75736848320148e-10
Anaeromyxobacter	Erythromycin C	0.921847462654114	1.58954183149262e-10	2.75736848320148e-10
Bordetella	Erythromycin C	0.921847462654114	1.58954183149262e-10	2.75736848320148e-10
DSSF69	Erythromycin C	0.921847462654114	1.58954183149262e-10	2.75736848320148e-10
Dietzia	Erythromycin C	0.921847462654114	1.58954183149262e-10	2.75736848320148e-10
Dolosigranulum	Erythromycin C	0.921847462654114	1.58954183149262e-10	2.75736848320148e-10
Edwardsiella	Erythromycin C	0.921847462654114	1.58954183149262e-10	2.75736848320148e-10
Enterorhabdus	Erythromycin C	0.818872392177582	9.9936843866999e-7	1.02654159863383e-06
Erysipelotrichaceae_UCG_009	Erythromycin C	0.921847462654114	1.58954183149262e-10	2.75736848320148e-10
Gimesia	Erythromycin C	0.921847462654114	1.58954183149262e-10	2.75736848320148e-10
Granulicella	Erythromycin C	0.886257112026215	8.32130009342791e-9	1.19883136939216e-08
Lachnospiraceae_AC2044_group	Erythromycin C	0.921847462654114	1.58954183149262e-10	2.75736848320148e-10
Lachnospiraceae_UCG_009	Erythromycin C	0.921847462654114	1.58954183149262e-10	2.75736848320148e-10
Listeria	Erythromycin C	0.921847462654114	1.58954183149262e-10	2.75736848320148e-10
Marinobacter	Erythromycin C	0.921847462654114	1.58954183149262e-10	2.75736848320148e-10
Parapedobacter	Erythromycin C	0.921847462654114	1.58954183149262e-10	2.75736848320148e-10
Phyllobacterium	Erythromycin C	0.921847462654114	1.58954183149262e-10	2.75736848320148e-10
Polycyclovorans	Erythromycin C	0.921847462654114	1.58954183149262e-10	2.75736848320148e-10
Promicromonospora	Erythromycin C	0.921847462654114	1.58954183149262e-10	2.75736848320148e-10
Proteocatella	Erythromycin C	0.921847462654114	1.58954183149262e-10	2.75736848320148e-10
Proteus	Erythromycin C	0.921847462654114	1.58954183149262e-10	2.75736848320148e-10
Pseudophaeobacter	Erythromycin C	0.921847462654114	1.58954183149262e-10	2.75736848320148e-10
Rhodococcus	Erythromycin C	0.921847462654114	1.58954183149262e-10	2.75736848320148e-10
Rikenella_sp._Marseille_P3215	Erythromycin C	0.921847462654114	1.58954183149262e-10	2.75736848320148e-10
Sphingobacterium	Erythromycin C	0.921847462654114	1.58954183149262e-10	2.75736848320148e-10
Treponema	Erythromycin C	0.921847462654114	1.58954183149262e-10	2.75736848320148e-10
Trichococcus	Erythromycin C	0.921847462654114	1.58954183149262e-10	2.75736848320148e-10
Tychonema_CCAP_1459_11B	Erythromycin C	0.921847462654114	1.58954183149262e-10	2.75736848320148e-10
Undibacterium	Erythromycin C	0.921847462654114	1.58954183149262e-10	2.75736848320148e-10
Xanthobacter	Erythromycin C	0.921847462654114	1.58954183149262e-10	2.75736848320148e-10
Youngiibacter	Erythromycin C	0.921847462654114	1.58954183149262e-10	2.75736848320148e-10
mle1_7	Erythromycin C	0.921847462654114	1.58954183149262e-10	2.75736848320148e-10
unclassified_Actinobacteria	Erythromycin C	0.921847462654114	1.58954183149262e-10	2.75736848320148e-10
unclassified_Amb_16S_1323	Erythromycin C	0.921847462654114	1.58954183149262e-10	2.75736848320148e-10
unclassified_Butyricicoccaceae	Erythromycin C	0.921847462654114	1.58954183149262e-10	2.75736848320148e-10
unclassified_Clostridiaceae	Erythromycin C	0.921847462654114	1.58954183149262e-10	2.75736848320148e-10
unclassified_Family_XI	Erythromycin C	0.921847462654114	1.58954183149262e-10	2.75736848320148e-10
unclassified_Flavobacteriales	Erythromycin C	0.921847462654114	1.58954183149262e-10	2.75736848320148e-10
unclassified_Halomonadaceae	Erythromycin C	0.921847462654114	1.58954183149262e-10	2.75736848320148e-10
unclassified_Lactobacillaceae	Erythromycin C	0.921847462654114	1.58954183149262e-10	2.75736848320148e-10
unclassified_Magnetospiraceae	Erythromycin C	0.921847462654114	1.58954183149262e-10	2.75736848320148e-10
unclassified_Orbaceae	Erythromycin C	0.921847462654114	1.58954183149262e-10	2.75736848320148e-10
unclassified_Paludibacteraceae	Erythromycin C	0.921847462654114	1.58954183149262e-10	2.75736848320148e-10
unclassified_Parcubacteria	Erythromycin C	0.921847462654114	1.58954183149262e-10	2.75736848320148e-10
unclassified_Planococcaceae	Erythromycin C	0.921847462654114	1.58954183149262e-10	2.75736848320148e-10
unclassified_RBG_13_54_9	Erythromycin C	0.921847462654114	1.58954183149262e-10	2.75736848320148e-10
unclassified_Reyranellaceae	Erythromycin C	0.921847462654114	1.58954183149262e-10	2.75736848320148e-10
unclassified_Subgroup_7	Erythromycin C	0.921847462654114	1.58954183149262e-10	2.75736848320148e-10
unclassified_p_251_o5	Erythromycin C	0.921847462654114	1.58954183149262e-10	2.75736848320148e-10
uncultured_Bacteroidetes_bacterium	Erythromycin C	0.921847462654114	1.58954183149262e-10	2.75736848320148e-10
uncultured_Candidatus_Rokubactera_bacterium	Erythromycin C	0.921847462654114	1.58954183149262e-10	2.75736848320148e-10
uncultured_Cytophagales_bacterium	Erythromycin C	0.921847462654114	1.58954183149262e-10	2.75736848320148e-10
uncultured_Fusobacteria_bacterium	Erythromycin C	0.921847462654114	1.58954183149262e-10	2.75736848320148e-10
uncultured_Sphingobacterium_sp.	Erythromycin C	0.921847462654114	1.58954183149262e-10	2.75736848320148e-10
Raoultibacter	alpha-Valerenol	0.977811276912689	2.22044604925031e-16	2.43532792498421e-15
Raoultibacter	alpha-Santalal	0.965846657752991	2.17603712826531e-14	6.32352669752312e-14
Raoultibacter	6-Hydroxytryprostatin B	0.975397706031799	6.66133814775094e-16	3.97342977234267e-15
Raoultibacter	3-Phenylpropyl formate	0.886654317378998	8.02250799125659e-9	1.15823894565913e-08
Raoultibacter	2E,4E-Octadienyl acetate	0.970300197601318	4.88498130835069e-15	1.66923984405953e-14
Raoultibacter	9-Oxononanoic acid	0.971526682376862	3.10862446895044e-15	1.15511728900891e-14
Raoultibacter	5-Hexyltetrahydro-2-oxo-3-furancarboxylic acid	0.95692104101181	2.67563748934663e-13	6.5212669991244e-13
Raoultibacter	UMBELLIFERONE	0.836937546730042	3.44023300069551e-7	3.86032745952632e-07
Raoultibacter	Porphobilinogen	0.977651715278625	2.22044604925031e-16	2.43532792498421e-15
Raoultibacter	1-(beta-D-Glucopyranosyloxy)-3-octanone	0.857333064079285	8.74331242961546e-8	1.00260580980413e-07
Raoultibacter	Glutaminylmethionine	0.977375447750092	2.22044604925031e-16	2.43532792498421e-15
Raoultibacter	3-Methyladipic acid	0.977496385574341	2.22044604925031e-16	2.43532792498421e-15
Raoultibacter	1,2-dibutyrin	0.9749795794487	8.88178419700125e-16	4.68187073950453e-15
Raoultibacter	Glucosyl (2E,6E,10x)-10,11-dihydroxy-2,6-farnesadienoate	0.969068646430969	7.54951656745106e-15	2.45630204108456e-14
Raoultibacter	Plastoquinol-1	0.816555976867676	1.13614953223262e-6	1.15829337618918e-06
Raoultibacter	Val Cys Ser Tyr	0.966465890407562	1.77635683940025e-14	5.29790636312355e-14
Raoultibacter	10-hydroxy-8E-decenoic acid	0.935253441333771	2.13700168671949e-11	4.41690318227737e-11
Raoultibacter	Hexadecylamine	0.976646661758423	4.44089209850063e-16	2.96059473233375e-15
Raoultibacter	Xanthorrhizol	0.950214743614197	1.27364785384998e-12	2.89659043684945e-12
Raoultibacter	Nepetaside	0.919843256473541	2.08022044034806e-10	3.56309798346771e-10
Raoultibacter	2-Deoxystreptamine	0.8675177693367	4.06807731945236e-8	5.17064033126655e-08
Raoultibacter	3-(4-Isopropylphenyl)propanal	0.80672687292099	1.92094568207679e-6	1.93231222457429e-06
Raoultibacter	Glycolaldehyde	0.975208878517151	6.66133814775094e-16	3.97342977234267e-15
Raoultibacter	METHYL 4-FORMYLBENZOATE	0.979674696922302	0	0
Raoultibacter	(1E)-1-(4-Hydroxy-3-methoxyphenyl)-7-phenyl-1-hepten-3-one	0.979397892951965	0	0
Raoultibacter	3,4-Dihydro-2H-1-benzopyran-2-one	0.977776050567627	2.22044604925031e-16	2.43532792498421e-15
Raoultibacter	1-Oxo-1H-2-benzopyran-3-carboxaldehyde	0.975720822811127	4.44089209850063e-16	2.96059473233375e-15
Raoultibacter	Biphenyl-2,3-diol	0.977715313434601	2.22044604925031e-16	2.43532792498421e-15
Raoultibacter	Phenanthrene-3,4-diol	0.975756585597992	4.44089209850063e-16	2.96059473233375e-15
Raoultibacter	2-HYDROXYXANTHONE	0.981249988079071	0	0
Raoultibacter	XANTHYLETIN	0.97950541973114	0	0
Raoultibacter	Methyl (2R*,3S*)-2,3-dihydro-3-hydroxy-2-isopropenyl-5-benzofurancarboxylate	0.962289392948151	6.3504757008559e-14	1.70012735298504e-13
Raoultibacter	4-hydroxy-2-octenal	0.975402474403381	6.66133814775094e-16	3.97342977234267e-15
Raoultibacter	2',4'-Dimethylacetophenone	0.973764419555664	1.33226762955019e-15	6.12122964928466e-15
Raoultibacter	Coronafacic acid	0.971358358860016	3.10862446895044e-15	1.15511728900891e-14
Raoultibacter	1-Hexadecene	0.977463960647583	2.22044604925031e-16	2.43532792498421e-15
Raoultibacter	6alpha-Fluoropregn-4-ene-3,20-dione	0.960859656333923	9.50350909079134e-14	2.46655961135042e-13
Raoultibacter	Nemonoxacin	0.965089380741119	2.75335310107039e-14	7.89991607058171e-14
Raoultibacter	Lysyl-Proline	0.806991994380951	1.89466456212983e-6	1.9086991144419e-06
Raoultibacter	(3b,9R)-5-Megastigmene-3,9-diol 9-[apiosyl-(1->6)-glucoside]	0.96253103017807	5.90638649100583e-14	1.59378683090634e-13
Raoultibacter	Ecgonine methyl ester	0.977645397186279	2.22044604925031e-16	2.43532792498421e-15
Raoultibacter	Cuminaldehyde	0.972722113132477	1.77635683940025e-15	7.45631265921093e-15
Raoultibacter	((2R,3S)-3-Amino-2-hydroxy-2-(1H-imidazol-4-ylmethyl)-5-methyl)-5-methylhexanoic Acid	0.973977625370026	1.11022302462516e-15	5.63396758765007e-15
Raoultibacter	3-Hydroxy-p-mentha-1,8-dien-7-al	0.962433755397797	6.08402217494586e-14	1.63523125650719e-13
Raoultibacter	PA(20:4(7E,9E,11Z,13E)-3OH(5S,6R,15S)/10:0)	0.96736478805542	1.33226762955019e-14	4.13672140682251e-14
Raoultibacter	2E,4E-undecadienoic acid	0.984070658683777	0	0
Raoultibacter	1,5-Dihydro-7-(1-piperidinyl)-imidazo(2,1-b)quinazolin-2(3H)-one	0.890986740589142	5.33557775739268e-9	8.23575084672888e-09
Raoultibacter	cis-Zeatin O-glucoside	0.974795818328857	8.88178419700125e-16	4.68187073950453e-15
Raoultibacter	Senkyunolide N	0.97141444683075	3.10862446895044e-15	1.15511728900891e-14
Raoultibacter	Pantetheine	0.964006245136261	3.81916720471054e-14	1.05570475577365e-13
Raoultibacter	3-O-Mycarosylerythronolide B	0.938685834407806	1.19293463995973e-11	2.50368998510067e-11
Raoultibacter	Bifenazate	0.959356129169464	1.4255263636187e-13	3.63055403468433e-13
Raoultibacter	(3S,7E,9R)-4,7-Megastigmadiene-3,9-diol 9-[apiosyl-(1->6)-glucoside]	0.974420547485352	8.88178419700125e-16	4.68187073950453e-15
Raoultibacter	De-O-methylsimmondsin	0.977141618728638	2.22044604925031e-16	2.43532792498421e-15
Raoultibacter	Atractyligenin 2-glucuronide	0.939366459846497	1.05848663167762e-11	2.22839290879499e-11
Raoultibacter	Cryptomeridiol 11-rhamnoside	0.971916854381561	2.66453525910038e-15	1.0236632633832e-14
Raoultibacter	2S-amino-tridecanoic acid	0.804801642894745	2.12172832747548e-6	2.12798711310225e-06
Raoultibacter	4,5-Dihydro-6-(4-(imidazol-1-yl)phenyl)-5-methyl-3(2H)-pyridazinone	0.966581106185913	1.70974345792274e-14	5.14436084684718e-14
Raoultibacter	Arg Tyr Ser Trp	0.95349246263504	6.11510841963536e-13	1.44384504352502e-12
Raoultibacter	Histidylglutamine	0.966965079307556	1.50990331349021e-14	4.62492906834839e-14
Raoultibacter	15-Deacetylneosolaniol	0.970551133155823	4.44089209850063e-15	1.55660135411362e-14
Raoultibacter	(Z)-3-Methyl-3-decenoic acid	0.977096974849701	4.44089209850063e-16	2.96059473233375e-15
Raoultibacter	Verimol I	0.973186194896698	1.55431223447522e-15	6.8189181899558e-15
Raoultibacter	Allixin	0.977327644824982	2.22044604925031e-16	2.43532792498421e-15
Raoultibacter	C12:4n-2,4,8,10	0.974817633628845	8.88178419700125e-16	4.68187073950453e-15
Raoultibacter	Pro Lys Met Trp	0.968664348125458	8.43769498715119e-15	2.71925715225726e-14
Raoultibacter	(S)-4-(4-Methylphenyl)-2-pentanone	0.973801016807556	1.33226762955019e-15	6.12122964928466e-15
Raoultibacter	3-Isovalidene-3alpha,4-dihydrophthalide	0.974731981754303	8.88178419700125e-16	4.68187073950453e-15
Raoultibacter	N2-Succinyl-L-ornithine	0.982965469360352	0	0
Raoultibacter	Hulupinic acid	0.975259304046631	6.66133814775094e-16	3.97342977234267e-15
Raoultibacter	Methyl dihydrophaseate	0.973470330238342	1.33226762955019e-15	6.12122964928466e-15
Raoultibacter	6-Epi-7-isocucurbic acid glucoside	0.975135326385498	6.66133814775094e-16	3.97342977234267e-15
Raoultibacter	methyl 9,12,13,15-bisepidioxy-16-hydroperoxy-10-octadecenoate	0.973156929016113	1.55431223447522e-15	6.8189181899558e-15
Raoultibacter	Deoxyadenosine	0.970183134078979	4.88498130835069e-15	1.66923984405953e-14
Raoultibacter	(4S)-7-Hydroxy-4-isopropenyl-7-methyl-2-oxo-oxepanone	0.979730844497681	0	0
Raoultibacter	Tiglylcarnitine	0.9547278881073	4.57411886145564e-13	1.09908156388333e-12
Raoultibacter	6,8-Di-C-beta-D-arabinopyranosylapigenin	0.817415714263916	1.08355092454104e-6	1.10799192283896e-06
Raoultibacter	Osmundalactone	0.978276193141937	0	0
Raoultibacter	Oxyglutinosone	0.96742570400238	1.28785870856518e-14	4.01717395332258e-14
Raoultibacter	Gly Ile Gly His	0.975207984447479	6.66133814775094e-16	3.97342977234267e-15
Raoultibacter	Gentamicin A2	0.976905524730682	4.44089209850063e-16	2.96059473233375e-15
Raoultibacter	{4-[4-(6-Carbamoyl-3,5-dimethylpyrazin-2-yl)phenyl]cyclohexyl}acetic acid	0.972855865955353	1.77635683940025e-15	7.45631265921093e-15
Raoultibacter	Cytochalasin B	0.839172720909119	2.98833714884594e-7	3.35879216729792e-07
Raoultibacter	Cynaratriol	0.964546084403992	3.24185123190546e-14	9.10933404006493e-14
Raoultibacter	2-Hydroxy-3-carboxy-6-oxo-7-methylocta-2,4-dienoate	0.89999383687973	2.15759454746944e-9	3.60482627095631e-09
Raoultibacter	Luvangetin	0.976725280284882	4.44089209850063e-16	2.96059473233375e-15
Raoultibacter	3,5,7,9,11-dodecapentaenoic acid	0.97838169336319	0	0
Raoultibacter	(2R,3R)-3-Methylglutamyl-5-semialdehyde-N6-lysine	0.971175849437714	3.5527136788005e-15	1.28502409658741e-14
Raoultibacter	6'''-Deamino-6'''-hydroxyparomomycin II	0.921819686889648	1.59555479939399e-10	2.760756395898e-10
Raoultibacter	Acarbose	0.808286190032959	1.77091022868225e-6	1.78932980015443e-06
Adlercreutzia	PG(i-12:0/LTE4)	0.881977379322052	1.22371426325429e-8	1.75553944939434e-08
Raoultibacter	Demethylmacrocin	0.84470796585083	2.08894352926592e-7	2.36353011630753e-07
Raoultibacter	CDP-DG(i-22:0/i-24:0)	0.978417456150055	0	0
Raoultibacter	Premithramycin A3	0.975821018218994	4.44089209850063e-16	2.96059473233375e-15
Raoultibacter	Goshonoside F5	0.952985405921936	6.87450096847897e-13	1.5900206321652e-12
Raoultibacter	8-Deoxy-11,13-dihydroxygrosheimin	0.967710912227631	1.17683640610267e-14	3.68778228640468e-14
Raoultibacter	Canavalioside	0.961203277111053	8.61533067109121e-14	2.26194009897375e-13
Chryseolinea	Undecaprenyl phosphate alpha-L-Ara4FN	0.811179339885712	1.51991463415158e-6	1.54030097052619e-06
Raoultibacter	Primin	0.97458678483963	8.88178419700125e-16	4.68187073950453e-15
Raoultibacter	8-Hydroxy-4(6)-lactarene-5,14-diol	0.966433048248291	1.79856129989275e-14	5.34070604334965e-14
Raoultibacter	Arginyl-Histidine	0.94826298952102706	1.92645899232957e-12	4.25322115189645e-12
Raoultibacter	(-)-trans-C75	0.973171293735504	1.55431223447522e-15	6.8189181899558e-15
Raoultibacter	N-Arachidonoyl Glutamine	0.974193453788757	8.88178419700125e-16	4.68187073950453e-15
Raoultibacter	9,10-12,13-Diepoxyoctadecanoate	0.877251148223877	1.84220065868601e-8	2.62619800399683e-08
Raoultibacter	Ethyl tiglate	0.957478940486908	2.32480701356508e-13	5.74861370627002e-13
Raoultibacter	Arlatin	0.97223961353302	2.22044604925031e-15	8.93433913307817e-15
Raoultibacter	20-Hydroxyleukotriene E4	0.971126914024353	3.5527136788005e-15	1.28502409658741e-14
Raoultibacter	alantolactone	0.958880662918091	1.61870516990348e-13	4.07283882716364e-13
Raoultibacter	Thapsigargin	0.970823526382446	3.99680288865056e-15	1.4229455310379e-14
Raoultibacter	4-(4-Methylcyclohexyl)-4-oxobutanoic acid	0.978399336338043	0	0
Raoultibacter	1,3-Butadiene	0.974305868148804	8.88178419700125e-16	4.68187073950453e-15
Raoultibacter	4-(Methylnitrosamino)-1-(3-pyridyl-N-oxide)-1-butanol	0.959440290927887	1.3944401189292e-13	3.564734138616e-13
Raoultibacter	Diphenhydramine	0.976041853427887	4.44089209850063e-16	2.96059473233375e-15
Raoultibacter	Hydratopyrrhoxanthinol	0.912200927734375	5.4623439105228e-10	9.19404420583046e-10
Raoultibacter	Benzyl b-L-arabinopyranoside	0.964883327484131	2.93098878501041e-14	8.30446822419616e-14
Raoultibacter	Sepiapterin	0.977451145648956	2.22044604925031e-16	2.43532792498421e-15
Raoultibacter	Cytidine	0.975738525390625	4.44089209850063e-16	2.96059473233375e-15
Raoultibacter	Salicin	0.974731802940369	8.88178419700125e-16	4.68187073950453e-15
Raoultibacter	Triphenyl phosphate	0.975654900074005	4.44089209850063e-16	2.96059473233375e-15
Raoultibacter	2-(3-Phenylpropyl)tetrahydrofuran	0.976688086986542	4.44089209850063e-16	2.96059473233375e-15
Raoultibacter	Olitorin	0.961287319660187	8.43769498715119e-14	2.23254186430459e-13
Raoultibacter	5'-Phosphoribosylglycinamide	0.973460257053375	1.33226762955019e-15	6.12122964928466e-15
Raoultibacter	Vinylacetylene	0.931271493434906	4.04363209582925e-11	8.2079696273549e-11
Raoultibacter	m-Xylene	0.953180253505707	6.57252030578093e-13	1.53058692052433e-12
Raoultibacter	geranate	0.948320686817169	1.90358839802229e-12	4.21986007483584e-12
Raoultibacter	6-Methoxymellein	0.942305564880371	6.21325213501223e-12	1.31620294448857e-11
Raoultibacter	(-)-Jasmonic acid	0.966699719429016	1.64313007644523e-14	4.98807344635159e-14
Raoultibacter	5-Amino-1-[(2R,3R,4S,5R)-5-[(benzylamino)methyl]-3,4-dihydroxyoxolan-2-yl]imidazole-4-carboxamide	0.842247188091278	2.45349927485705e-7	2.77139452973886e-07
Raoultibacter	Abscisate	0.931667923927307	3.80144804523752e-11	7.73947506216022e-11
Raoultibacter	Danazol	0.960910975933075	9.37028232783632e-14	2.44129961031751e-13
Raoultibacter	3-(4-Hydroxyphenyl)-1-propanol	0.957845449447632	2.1183055309848e-13	5.2763654251636e-13
Raoultibacter	3-Methoxybenzenepropanoic acid	0.95628696680069	3.13304937549219e-13	7.60883419762389e-13
Raoultibacter	7-Deoxyloganetin	0.94794750213623	2.05679917542057e-12	4.51168851382577e-12
Raoultibacter	Eremopetasidione	0.940854549407959	8.10995715028184e-12	1.71266175844461e-11
Raoultibacter	Corey PG-Lactone Diol	0.944823026657104	3.84869913716557e-12	8.28201080149553e-12
Raoultibacter	PA(14:1(9Z)/TXB2)	0.96302455663681	5.12923037376822e-14	1.38959229249498e-13
Raoultibacter	Everolimus	0.955846786499023	3.49054118942149e-13	8.41690783264756e-13
Raoultibacter	Avermectin B1b monosaccharide	0.945039629936218	3.68949315543432e-12	7.96462014506456e-12
Raoultibacter	(R)-1-O-b-D-glucopyranosyl-1,3-octanediol	0.967126250267029	1.4210854715202e-14	4.37257068160062e-14
Raoultibacter	Rhizocticin C	0.875384509563446	2.1553354878634e-8	3.05976645458687e-08
Raoultibacter	PG(22:5(4Z,7Z,10Z,13Z,16Z)/20:5(7Z,9Z,11E,13E,17Z)-3OH(5,6,15))	0.948434710502625	1.85895743243236e-12	4.1581942567566e-12
Raoultibacter	CDP-DG(i-12:0/PGJ2)	0.970731973648071	3.99680288865056e-15	1.4229455310379e-14
Raoultibacter	Phorbol	0.973399043083191	1.33226762955019e-15	6.12122964928466e-15
Raoultibacter	Sterebin D	0.93646377325058	1.74638081773537e-11	3.62054559774406e-11
Raoultibacter	Methyl methacrylate	0.974981367588043	8.88178419700125e-16	4.68187073950453e-15
Raoultibacter	Trilaciclib	0.969878256320953	5.55111512312578e-15	1.8686922196661e-14
Raoultibacter	9(S)-HODE	0.855059385299683	1.028937890446e-7	1.17790869613347e-07
Raoultibacter	CDP-DG(18:1(11Z)/18:2(9Z,12Z))	0.913975477218628	4.40051550754106e-10	7.44365807245751e-10
Raoultibacter	Zingiberene	0.972846806049347	1.77635683940025e-15	7.45631265921093e-15
Raoultibacter	Pinolidoxin	0.959149122238159	1.50768286744096e-13	3.82546399201438e-13
Raoultibacter	Corchorusoside B	0.967200636863708	1.3988810110277e-14	4.32381403408562e-14
Raoultibacter	PIP(18:0/PGF1alpha)	0.961219966411591	8.59312621059871e-14	2.26194009897375e-13
Raoultibacter	Ethyl maltol	0.976891100406647	4.44089209850063e-16	2.96059473233375e-15
Raoultibacter	2-Benzofurancarboxaldehyde	0.977363348007202	2.22044604925031e-16	2.43532792498421e-15
Raoultibacter	DIBENZOYLMETHANE	0.97935688495636	0	0
Raoultibacter	6'-Oxo-G418	0.977531850337982	2.22044604925031e-16	2.43532792498421e-15
Raoultibacter	(Z)-7-Hexadecen-1,16-olide	0.897454738616943	2.80843437394651e-9	4.68072395657752e-09
Raoultibacter	Alliosterol 1-(4''-galactosylrhamnoside) 16-galactoside	0.827324509620667	6.16062712843757e-7	6.87886116147381e-07
Raoultibacter	(7S,8S)-DiHODE	0.953201711177826	6.53921361504217e-13	1.52806366262154e-12
Raoultibacter	9,10,13-TriHOME	0.969491481781006	6.21724893790088e-15	2.07241631263363e-14
Raoultibacter	Angiotensin (5-7)	0.956925868988037	2.67341704329738e-13	6.5212669991244e-13
Raoultibacter	3-[(1E,4R)-4-Hydroxycyclohex-2-en-1-ylidene]-2-oxopropanoate	0.980790495872498	0	0
Raoultibacter	PA(18:4(6Z,9Z,12Z,15Z)/PGJ2)	0.948338150978088	1.89670501526962e-12	4.21986007483584e-12
Raoultibacter	6,9-dioxo-decanoic acid	0.97443550825119	8.88178419700125e-16	4.68187073950453e-15
Raoultibacter	12-Oxo-20-trihydroxy-leukotriene B4	0.961315989494324	8.34887714518118e-14	2.21767049168875e-13
Raoultibacter	Polyethylene, oxidized	0.959530413150787	1.36335387423969e-13	3.49841748861505e-13
Raoultibacter	Primary fluorescent chlorophyll catabolite	0.891252517700195	5.20085841060336e-9	8.23575084672888e-09
Raoultibacter	I-Urobilinogen	0.957320034503937	2.42028619368284e-13	5.96302395545048e-13
Raoultibacter	Triethylene glycol monohexyl ether	0.970093071460724	5.10702591327572e-15	1.72775006021268e-14
Raoultibacter	(S)-11,12,13-Trinor-7-calamenone	0.95444643497467	4.88942220044919e-13	1.17070672405121e-12
Raoultibacter	3-[(3aS,4S,7aS)-7a-Methyl-1,5-dioxo-octahydro-1H-inden-4-yl]propanoate	0.968484282493591	9.10382880192628e-15	2.8928054136962e-14
Raoultibacter	4-(2,6,6-Trimethyl-1-cyclohexenyl)-2-butanol	0.896195530891418	3.1926203902799e-9	5.30802412075876e-09
Raoultibacter	Cincassiol B	0.975838780403137	4.44089209850063e-16	2.96059473233375e-15
Raoultibacter	N-Hydroxy-L-valine	0.969814717769623	5.77315972805081e-15	1.93386631284461e-14
Raoultibacter	Dodecanol	0.881413698196411	1.28605734950327e-8	1.84109262665731e-08
Raoultibacter	5-Oxoavermectin ''1b'' aglycone	0.976347625255585	4.44089209850063e-16	2.96059473233375e-15
Raoultibacter	PI(22:6(4Z,7Z,10Z,13Z,16Z,19Z)/PGJ2)	0.949535250663757	1.47393208749236e-12	3.32981335380334e-12
Raoultibacter	Histidinyl-Valine	0.971628785133362	2.88657986402541e-15	1.10273837502094e-14
Raoultibacter	Choline sulfate	0.973907053470612	1.33226762955019e-15	6.12122964928466e-15
Raoultibacter	5,2'-O-dimethyluridine	0.973297536373138	1.33226762955019e-15	6.12122964928466e-15
Raoultibacter	D-Glucosaminate-6-phosphate	0.889785647392273	5.98439675592033e-9	8.67673730069472e-09
Raoultibacter	3,4,7-Trimethyl-2E,6-octadien-1-ol	0.976143777370453	4.44089209850063e-16	2.96059473233375e-15
Raoultibacter	Ethyl octynecarboxylate	0.947133600711823	2.43027820090447e-12	5.29676018145846e-12
Raoultibacter	(Z)-9-Cycloheptadecen-1-one	0.973728895187378	1.33226762955019e-15	6.12122964928466e-15
Raoultibacter	Tabtoxinine-delta-lactam	0.97529524564743	6.66133814775094e-16	3.97342977234267e-15
Raoultibacter	Polymyxin B nonapeptide	0.9654181599617	2.48689957516035e-14	7.19613494088952e-14
Raoultibacter	Partricin	0.852683246135712	1.21626393401186e-7	1.38535925482088e-07
Raoultibacter	Asn-Arg-Ala-Ile	0.971239686012268	3.33066907387547e-15	1.23089944034528e-14
Raoultibacter	PA(16:0/6 keto-PGF1alpha)	0.968589007854462	8.88178419700125e-15	2.83549918026331e-14
Raoultibacter	6,8-Diethyl-4-methyl-3E,5E,7E,9E-dodecatetraene	0.854513823986053	1.06949686440316e-7	1.22228213074647e-07
Raoultibacter	Crepenynate	0.916577279567719	3.1780444942342e-10	5.42982476401823e-10
Raoultibacter	5-Pentyl-1,4-dioxan-2-one	0.972610712051392	1.99840144432528e-15	8.2860547691536e-15
Raoultibacter	1,2,3-Trimethoxy-5-ethylbenzene	0.973929047584534	1.11022302462516e-15	5.63396758765007e-15
Raoultibacter	Tetracycline	0.965370893478394	2.53130849614536e-14	7.29360075160527e-14
Raoultibacter	Pantetheine 4'-phosphate	0.973711013793945	1.33226762955019e-15	6.12122964928466e-15
Raoultibacter	2-Methylerythritol	0.97052538394928	4.44089209850063e-15	1.55660135411362e-14
Raoultibacter	(卤)-Furaneol	0.966383457183838	1.82076576038526e-14	5.38313355244338e-14
Raoultibacter	17alpha,21-Dihydroxypregnenolone	0.964968919754028	2.8421709430404e-14	8.12048840868686e-14
Raoultibacter	Lubiminol	0.953471601009369	6.14397421827562e-13	1.44564099253544e-12
Raoultibacter	2,5-Dimethyl-4-ethoxy-3(2H)-furanone	0.974682509899139	8.88178419700125e-16	4.68187073950453e-15
Raoultibacter	PGF2伪 Alcohol	0.953338444232941	6.3371530245603905e-13	1.48595312300037e-12
Raoultibacter	His Ala Arg Arg	0.937928140163422	1.36062272559911e-11	2.83810875278342e-11
Raoultibacter	Ginsenoside Rc	0.920571982860565	1.88790982846854e-10	3.24186536201669e-10
Raoultibacter	Chalciporone	0.979969918727875	0	0
Raoultibacter	9-HOTE	0.969051122665405	7.54951656745106e-15	2.45630204108456e-14
Raoultibacter	1-Acetoxy-2-hydroxy-16-heptadecen-4-one	0.961421072483063	8.12683254025615e-14	2.16715534406831e-13
Raoultibacter	Liensinine	0.96774709224700906	1.15463194561016e-14	3.63495242136532e-14
Raoultibacter	gamma-L-Glutamyl-butirosin B	0.971376061439514	3.10862446895044e-15	1.15511728900891e-14
Raoultibacter	Traumatin	0.97212690114975	2.44249065417534e-15	9.76996261670136e-15
Raoultibacter	L-Alanine, 3-(((3-(4-(aminoiminomethyl)phenyl)-4,5-dihydro-5-isoxazolyl)acetyl)amino)-N-(butoxycarbonyl)-, (R)-	0.97132533788681	3.10862446895044e-15	1.15511728900891e-14
Raoultibacter	Ginsenoside III	0.953963160514832	5.48006084954977e-13	1.30295153066218e-12
Raoultibacter	Decenedioic acid	0.973182916641235	1.55431223447522e-15	6.8189181899558e-15
Raoultibacter	PA(18:1(12Z)-2OH(9,10)/2:0)	0.953624069690704	5.93081139754759e-13	1.40520966910535e-12
Raoultibacter	Fluspirilene	0.970347225666046	4.66293670342566e-15	1.62604972222023e-14
Raoultibacter	Notoginsenoside M	0.952189207077026	8.23785484271866e-13	1.89889535357583e-12
Raoultibacter	1,2-Ethanediol monoricinoleate	0.816901683807373	1.11473181485522e-6	1.13816461576809e-06
Raoultibacter	N-Methylphenylalanyl-prolyl-arginine	0.977602303028107	2.22044604925031e-16	2.43532792498421e-15
Raoultibacter	Congmuyenoside A	0.920788407325745	1.8339729734862e-10	3.15721929612814e-10
Raoultibacter	6-Deoxocastasterone	0.927972376346588	6.66782185021475e-11	1.34543586295134e-10
Raoultibacter	Indan-1-ol	0.976910591125488	4.44089209850063e-16	2.96059473233375e-15
Raoultibacter	3-Methyl-4-phenyl-3-buten-2-one	0.977850198745728	2.22044604925031e-16	2.43532792498421e-15
Raoultibacter	3-PRENYL-4-HYDROXYACETOPHENONE	0.977542221546173	2.22044604925031e-16	2.43532792498421e-15
Raoultibacter	(8)-Gingerol	0.976922869682312	4.44089209850063e-16	2.96059473233375e-15
Raoultibacter	1-Methylpyrrolinium	0.976711094379425	4.44089209850063e-16	2.96059473233375e-15
Raoultibacter	Phenazocine	0.971207678318024	3.5527136788005e-15	1.28502409658741e-14
Raoultibacter	Allopregnanolone	0.986292779445648	0	0
Raoultibacter	Leu-Arg-Asn-Arg	0.933261692523956	2.95441449083e-11	6.05121040290482e-11
Raoultibacter	.alpha.-Estradiol	0.933359324932098	2.90856227991299e-11	5.97529410979104e-11
Raoultibacter	Pentazocine	0.972425878047943	2.22044604925031e-15	8.93433913307817e-15
Raoultibacter	N-Lauroyl Glutamine	0.949968159198761	1.34336985979644e-12	3.04497168220526e-12
Raoultibacter	DG(2:0/PGF1alpha/0:0)	0.95760440826416	2.25153229393982e-13	5.58774437912072e-13
Raoultibacter	10-OPDA	0.845411479473114	1.99404367240419e-7	2.25991616205808e-07
Raoultibacter	DG(8:0/5-iso PGF2VI/0:0)	0.966497600078583	1.77635683940025e-14	5.29790636312355e-14
Chryseolinea	Lysylphenylalanine	0.895791947841644	3.32540128766823e-9	5.50188047594744e-09
Raoultibacter	Ile Trp Thr	0.974509239196777	8.88178419700125e-16	4.68187073950453e-15
Raoultibacter	2-Ethyl-3,4-dihydroxyfuran	0.975655972957611	4.44089209850063e-16	2.96059473233375e-15
Raoultibacter	Feruloylagmatine	0.959863185882568	1.24567023362943e-13	3.20854454116671e-13
Raoultibacter	12-Ethyl-8-isobutyl-3-vinylbacteriochlorophyllide d	0.958868861198425	1.62314606200198e-13	4.07283882716364e-13
Chryseolinea	1-Nonanol	0.912774324417114	5.09639885848401e-10	8.59938268925342e-10
Chryseolinea	(1R)-5-[2-[(1S,7As)-1-[(1S)-1-(3-hydroxy-3-methylbutoxy)ethyl]-7a-methyl-2,3,3a,5,6,7-hexahydro-1H-inden-4-ylidene]ethylidene]-4-methylidenecyclohexane-1,3-diol	0.848700225353241	1.59958955414652e-7	1.81589465245348e-07
Chryseolinea	Geranyl-hydroxybenzoate	0.882369458675385	1.18196616938349e-8	1.69923254795089e-08
Raoultibacter	PA(i-14:0/a-17:0)	0.972211837768555	2.22044604925031e-15	8.93433913307817e-15
Raoultibacter	CDP-DG(i-22:0/PGE1)	0.92858612537384	6.08644246113954e-11	1.23178002189729e-10
Raoultibacter	CDP-DG(22:6(4Z,7Z,10Z,13Z,16Z,19Z)/PGJ2)	0.971943020820618	2.66453525910038e-15	1.0236632633832e-14
Raoultibacter	Torvoside E	0.976554274559021	4.44089209850063e-16	2.96059473233375e-15
Raoultibacter	5-O-beta-D-Mycaminosyltylonolide	0.974548637866974	8.88178419700125e-16	4.68187073950453e-15
Raoultibacter	Melatonin	0.97549432516098	4.44089209850063e-16	2.96059473233375e-15
Raoultibacter	Lysylproline	0.973724484443665	1.33226762955019e-15	6.12122964928466e-15
Raoultibacter	Vomifoliol 9-[glucosyl-(1->4)-xylosyl-(1->6)-glucoside]	0.976708948612213	4.44089209850063e-16	2.96059473233375e-15
Raoultibacter	(x)-2-Heptanol glucoside	0.977183759212494	2.22044604925031e-16	2.43532792498421e-15
Raoultibacter	1-O-Myristoyl-2-acetyl-glycerol	0.97100293636322	3.5527136788005e-15	1.28502409658741e-14
Raoultibacter	PA(16:0/PGE2)	0.943570852279663	4.89741580622649e-12	1.0472461472434e-11
Raoultibacter	CDP-2,3-bis-O-(geranylgeranyl)-sn-glycerol	0.954377472400665	4.9693582582222e-13	1.18567144406705e-12
Raoultibacter	3beta-Hydroxy-5-cholestenoate	0.971975743770599	2.66453525910038e-15	1.0236632633832e-14
Raoultibacter	9-OxoODE	0.893764317035675	4.07078903919e-9	6.68632016098841e-09
Raoultibacter	MG(0:0/18:4(6Z,9Z,12Z,15Z)/0:0)	0.97316837310791	1.55431223447522e-15	6.8189181899558e-15
Raoultibacter	PS(DiMe(11,5)/MonoMe(13,5))	0.975244998931885	6.66133814775094e-16	3.97342977234267e-15
Chryseolinea	7(14)-Bisabolene-2,3,10,11-tetrol	0.813757061958313	1.32351196491243e-6	1.34728762895277e-06
Raoultibacter	CDP-DG(22:6(5Z,7Z,10Z,13Z,16Z,19Z)-OH(4)/a-21:0)	0.875037670135498	2.21852118897914e-8	3.14290501772045e-08
Chryseolinea	4-Hydroxyphenylglyoxylate	0.853028237819672	1.18729828413322e-7	1.35463562619226e-07
Raoultibacter	20-HETE	0.970512747764587	4.44089209850063e-15	1.55660135411362e-14
Raoultibacter	PGP(i-24:0/6 keto-PGF1alpha)	0.949117422103882	1.61071156412618e-12	3.62676776028411e-12
Raoultibacter	Antibiotic A 204A	0.932278513908386	3.45399264745083e-11	7.05319819899869e-11
Raoultibacter	2-Hexyl-1,3-dioxan-5-ol	0.972308039665222	2.22044604925031e-15	8.93433913307817e-15
Raoultibacter	PA(16:0/TXB2)	0.973181068897247	1.55431223447522e-15	6.8189181899558e-15
Raoultibacter	Zolmitriptan	0.977425754070282	2.22044604925031e-16	2.43532792498421e-15
Raoultibacter	Avocadene	0.969082474708557	7.32747196252603e-15	2.40709223889744e-14
Raoultibacter	MG(0:0/18:1(9Z)/0:0)	0.970091462135315	5.10702591327572e-15	1.72775006021268e-14
Raoultibacter	(9Z,12Z,15Z)-Octadecatrienoic acid	0.976441919803619	4.44089209850063e-16	2.96059473233375e-15
Raoultibacter	Cyclohexyl formate	0.977256417274475	2.22044604925031e-16	2.43532792498421e-15
Raoultibacter	Chikusetsusaponin Ia	0.947979688644409	2.04325445452014e-12	4.49648229473688e-12
Chryseolinea	Ceriporic acid A	0.80078661441803	2.60155585363187e-6	2.60155585363187e-06
Raoultibacter	CL(8:0/8:0/8:0/19:0)	0.957307398319244	2.42916797787984e-13	5.96330045111296e-13
Raoultibacter	PG(22:4(7Z,10Z,13Z,16Z)/22:6(5Z,7Z,10Z,13Z,16Z,19Z)-OH(4))	0.924679398536682	1.07343911537328e-10	2.14687823074656e-10
Raoultibacter	CDP-DG(5-iso PGF2VI/a-25:0)	0.937956571578979	1.35398359191186e-11	2.83295028461558e-11
Raoultibacter	Betamethasone	0.977594375610352	2.22044604925031e-16	2.43532792498421e-15
Raoultibacter	Avermectin A1b	0.960754334926605	9.76996261670138e-14	2.52607398454636e-13
Raoultibacter	PGE1 Alcohol	0.976379573345184	4.44089209850063e-16	2.96059473233375e-15
Raoultibacter	Ginsenoside Rf	0.963372707366943	4.61852778244065e-14	1.26128469560628e-13
Raoultibacter	Majoroside F3	0.970218002796173	4.88498130835069e-15	1.66923984405953e-14
Raoultibacter	alpha-Hydroxymetoprolol	0.947913408279419	2.07123207474069e-12	4.52873894155521e-12
Raoultibacter	PGP(i-22:0/18:1(12Z)-O(9S,10R))	0.964672267436981	3.13082892944294e-14	8.83387415776431e-14
Raoultibacter	Lys-ile-pro-tyr-ile-leu	0.977253973484039	2.22044604925031e-16	2.43532792498421e-15
Raoultibacter	5-Styrylresorcinol	0.977516889572144	2.22044604925031e-16	2.43532792498421e-15
Raoultibacter	N-Eicosapentaenoyl Asparagine	0.978040158748627	2.22044604925031e-16	2.43532792498421e-15
Raoultibacter	N-Acetoxy-4-aminobiphenyl	0.977482080459595	2.22044604925031e-16	2.43532792498421e-15
Chryseolinea	SM(d18:2(4E,14Z)/PGE1)	0.8177370429039	1.0644564032436e-6	1.09010595512899e-06
Raoultibacter	PGP(22:4(7Z,10Z,13Z,16Z)/18:1(12Z)-2OH(9,10))	0.975293755531311	6.66133814775094e-16	3.97342977234267e-15
Raoultibacter	(1R,7S,13S,15S)-2,15-Dihydroxy-7-methyl-6-oxabicyclo[11.3.0]hexadeca-3,11-dien-5-one	0.979350507259369	0	0
Raoultibacter	(3R,5Z)-5-Octene-1,3-diol	0.978326201438904	0	0
Raoultibacter	Spheroidene	0.934389889240265	2.46225262401367e-11	5.07373267978574e-11
Raoultibacter	(卤)15-HEDE	0.977724075317383	2.22044604925031e-16	2.43532792498421e-15
Raoultibacter	Tert-butyl (2-{7-[(2S)-3-(4-cyanophenoxy)-2-hydroxypropyl]-9-oxa-3,7-diazabicyclo[3.3.1]non-3-yl}ethyl)carbamate	0.942787766456604	5.6781246371429e-12	1.21038393519034e-11
Raoultibacter	Hymenoxon	0.977468907833099	2.22044604925031e-16	2.43532792498421e-15
Raoultibacter	Butyl butyryllactate	0.976431965827942	4.44089209850063e-16	2.96059473233375e-15
Chryseolinea	Madasiatic acid	0.859597504138947	7.41377150781375e-8	8.53022779240838e-08
Chryseolinea	1-O-Isopentyl-3-O-octadec-2-enoyl glycerol	0.858058929443359	8.29557125214819e-8	9.5286967085486e-08
Raoultibacter	DG(16:0/PGE1/0:0)	0.964366555213928	3.44169137633799e-14	9.63107051814746e-14
Raoultibacter	2,6-Dimethyl-5-heptenal propyleneglycol acetal	0.974036335945129	1.11022302462516e-15	5.63396758765007e-15
Raoultibacter	11'-Carboxy-gamma-chromanol	0.977802932262421	2.22044604925031e-16	2.43532792498421e-15
Raoultibacter	Milbemycin beta1	0.973850965499878	1.33226762955019e-15	6.12122964928466e-15
Raoultibacter	Ethylcyclohexane	0.975739777088165	4.44089209850063e-16	2.96059473233375e-15
Raoultibacter	Isopropylcyclohexane	0.976861655712128	4.44089209850063e-16	2.96059473233375e-15
Raoultibacter	Cholic Acid Methyl Ester	0.976626515388489	4.44089209850063e-16	2.96059473233375e-15
Raoultibacter	Ala-Phe-Ala	0.975251376628876	6.66133814775094e-16	3.97342977234267e-15
Raoultibacter	Upadacitinib	0.813613712787628	1.33380877231914e-6	1.35573985826161e-06
Raoultibacter	N-Propylamphetamine	0.979321956634521	0	0
Raoultibacter	(R)-4-Dehydropantoate	0.901245415210724	1.88976212456282e-9	3.16511882931704e-09
Raoultibacter	Phenethylamine	0.977481544017792	2.22044604925031e-16	2.43532792498421e-15
Raoultibacter	Methyl nicotinate	0.96832662820816	9.54791801177635e-15	3.01980662698043e-14
Raoultibacter	N-(4-Hydroxyphenyl)propanamide	0.968701004981995	8.43769498715119e-15	2.71925715225726e-14
Raoultibacter	2-Undecen-1-ol	0.8510861992836	1.35876907059185e-7	1.54508857525495e-07
Actinophytocola	N1-Caffeoyl-N10-feruloylspermidine	0.872396886348724	2.75683955663908e-8	3.51716866513053e-08
Anaeromyxobacter	N1-Caffeoyl-N10-feruloylspermidine	0.872396886348724	2.75683955663908e-8	3.51716866513053e-08
Bordetella	N1-Caffeoyl-N10-feruloylspermidine	0.872396886348724	2.75683955663908e-8	3.51716866513053e-08
DSSF69	N1-Caffeoyl-N10-feruloylspermidine	0.872396886348724	2.75683955663908e-8	3.51716866513053e-08
Dietzia	N1-Caffeoyl-N10-feruloylspermidine	0.872396886348724	2.75683955663908e-8	3.51716866513053e-08
Dolosigranulum	N1-Caffeoyl-N10-feruloylspermidine	0.872396886348724	2.75683955663908e-8	3.51716866513053e-08
Edwardsiella	N1-Caffeoyl-N10-feruloylspermidine	0.872396886348724	2.75683955663908e-8	3.51716866513053e-08
Erysipelotrichaceae_UCG_009	N1-Caffeoyl-N10-feruloylspermidine	0.872396886348724	2.75683955663908e-8	3.51716866513053e-08
Gimesia	N1-Caffeoyl-N10-feruloylspermidine	0.872396886348724	2.75683955663908e-8	3.51716866513053e-08
Granulicella	N1-Caffeoyl-N10-feruloylspermidine	0.805979132652283	1.99682464785411e-6	2.00567320611639e-06
Lachnospiraceae_AC2044_group	N1-Caffeoyl-N10-feruloylspermidine	0.872396886348724	2.75683955663908e-8	3.51716866513053e-08
Lachnospiraceae_UCG_009	N1-Caffeoyl-N10-feruloylspermidine	0.872396886348724	2.75683955663908e-8	3.51716866513053e-08
Listeria	N1-Caffeoyl-N10-feruloylspermidine	0.872396886348724	2.75683955663908e-8	3.51716866513053e-08
Marinobacter	N1-Caffeoyl-N10-feruloylspermidine	0.872396886348724	2.75683955663908e-8	3.51716866513053e-08
Parapedobacter	N1-Caffeoyl-N10-feruloylspermidine	0.872396886348724	2.75683955663908e-8	3.51716866513053e-08
Phyllobacterium	N1-Caffeoyl-N10-feruloylspermidine	0.872396886348724	2.75683955663908e-8	3.51716866513053e-08
Polycyclovorans	N1-Caffeoyl-N10-feruloylspermidine	0.872396886348724	2.75683955663908e-8	3.51716866513053e-08
Promicromonospora	N1-Caffeoyl-N10-feruloylspermidine	0.872396886348724	2.75683955663908e-8	3.51716866513053e-08
Proteocatella	N1-Caffeoyl-N10-feruloylspermidine	0.872396886348724	2.75683955663908e-8	3.51716866513053e-08
Proteus	N1-Caffeoyl-N10-feruloylspermidine	0.872396886348724	2.75683955663908e-8	3.51716866513053e-08
Pseudophaeobacter	N1-Caffeoyl-N10-feruloylspermidine	0.872396886348724	2.75683955663908e-8	3.51716866513053e-08
Rhodococcus	N1-Caffeoyl-N10-feruloylspermidine	0.872396886348724	2.75683955663908e-8	3.51716866513053e-08
Rikenella_sp._Marseille_P3215	N1-Caffeoyl-N10-feruloylspermidine	0.872396886348724	2.75683955663908e-8	3.51716866513053e-08
Sphingobacterium	N1-Caffeoyl-N10-feruloylspermidine	0.872396886348724	2.75683955663908e-8	3.51716866513053e-08
Treponema	N1-Caffeoyl-N10-feruloylspermidine	0.872396886348724	2.75683955663908e-8	3.51716866513053e-08
Trichococcus	N1-Caffeoyl-N10-feruloylspermidine	0.872396886348724	2.75683955663908e-8	3.51716866513053e-08
Tychonema_CCAP_1459_11B	N1-Caffeoyl-N10-feruloylspermidine	0.872396886348724	2.75683955663908e-8	3.51716866513053e-08
Undibacterium	N1-Caffeoyl-N10-feruloylspermidine	0.872396886348724	2.75683955663908e-8	3.51716866513053e-08
Xanthobacter	N1-Caffeoyl-N10-feruloylspermidine	0.872396886348724	2.75683955663908e-8	3.51716866513053e-08
Youngiibacter	N1-Caffeoyl-N10-feruloylspermidine	0.872396886348724	2.75683955663908e-8	3.51716866513053e-08
mle1_7	N1-Caffeoyl-N10-feruloylspermidine	0.872396886348724	2.75683955663908e-8	3.51716866513053e-08
unclassified_Actinobacteria	N1-Caffeoyl-N10-feruloylspermidine	0.872396886348724	2.75683955663908e-8	3.51716866513053e-08
unclassified_Amb_16S_1323	N1-Caffeoyl-N10-feruloylspermidine	0.872396886348724	2.75683955663908e-8	3.51716866513053e-08
unclassified_Butyricicoccaceae	N1-Caffeoyl-N10-feruloylspermidine	0.872396886348724	2.75683955663908e-8	3.51716866513053e-08
unclassified_Clostridiaceae	N1-Caffeoyl-N10-feruloylspermidine	0.872396886348724	2.75683955663908e-8	3.51716866513053e-08
unclassified_Family_XI	N1-Caffeoyl-N10-feruloylspermidine	0.872396886348724	2.75683955663908e-8	3.51716866513053e-08
unclassified_Flavobacteriales	N1-Caffeoyl-N10-feruloylspermidine	0.872396886348724	2.75683955663908e-8	3.51716866513053e-08
unclassified_Halomonadaceae	N1-Caffeoyl-N10-feruloylspermidine	0.872396886348724	2.75683955663908e-8	3.51716866513053e-08
unclassified_Lactobacillaceae	N1-Caffeoyl-N10-feruloylspermidine	0.872396886348724	2.75683955663908e-8	3.51716866513053e-08
unclassified_Magnetospiraceae	N1-Caffeoyl-N10-feruloylspermidine	0.872396886348724	2.75683955663908e-8	3.51716866513053e-08
unclassified_Orbaceae	N1-Caffeoyl-N10-feruloylspermidine	0.872396886348724	2.75683955663908e-8	3.51716866513053e-08
unclassified_Paludibacteraceae	N1-Caffeoyl-N10-feruloylspermidine	0.872396886348724	2.75683955663908e-8	3.51716866513053e-08
unclassified_Parcubacteria	N1-Caffeoyl-N10-feruloylspermidine	0.872396886348724	2.75683955663908e-8	3.51716866513053e-08
unclassified_Planococcaceae	N1-Caffeoyl-N10-feruloylspermidine	0.872396886348724	2.75683955663908e-8	3.51716866513053e-08
unclassified_RBG_13_54_9	N1-Caffeoyl-N10-feruloylspermidine	0.872396886348724	2.75683955663908e-8	3.51716866513053e-08
unclassified_Reyranellaceae	N1-Caffeoyl-N10-feruloylspermidine	0.872396886348724	2.75683955663908e-8	3.51716866513053e-08
unclassified_Subgroup_7	N1-Caffeoyl-N10-feruloylspermidine	0.872396886348724	2.75683955663908e-8	3.51716866513053e-08
unclassified_p_251_o5	N1-Caffeoyl-N10-feruloylspermidine	0.872396886348724	2.75683955663908e-8	3.51716866513053e-08
uncultured_Bacteroidetes_bacterium	N1-Caffeoyl-N10-feruloylspermidine	0.872396886348724	2.75683955663908e-8	3.51716866513053e-08
uncultured_Candidatus_Rokubactera_bacterium	N1-Caffeoyl-N10-feruloylspermidine	0.872396886348724	2.75683955663908e-8	3.51716866513053e-08
uncultured_Cytophagales_bacterium	N1-Caffeoyl-N10-feruloylspermidine	0.872396886348724	2.75683955663908e-8	3.51716866513053e-08
uncultured_Fusobacteria_bacterium	N1-Caffeoyl-N10-feruloylspermidine	0.872396886348724	2.75683955663908e-8	3.51716866513053e-08
uncultured_Sphingobacterium_sp.	N1-Caffeoyl-N10-feruloylspermidine	0.872396886348724	2.75683955663908e-8	3.51716866513053e-08
Chryseolinea	N4-Acetylcytidine	0.802282929420471	2.41250320787145e-6	2.41605623174166e-06
Raoultibacter	(2R,5R)-2-[6-(Cyclopentylamino)-8-(methylamino)purin-9-yl]-5-(hydroxymethyl)oxolane-3,4-diol	0.94465559720993	3.97593069578761e-12	8.52881032534882e-12
Raoultibacter	2,4,5-Trimethyl-1,3-dioxolane	0.956088066101074	3.29070104498896e-13	7.96326231527578e-13
Raoultibacter	(2S,3R)-3-Hydroxy-2-methylbutanoic acid	0.977696418762207	2.22044604925031e-16	2.43532792498421e-15
Raoultibacter	(卤)-1-(4-Methylphenyl)ethanol	0.975761651992798	4.44089209850063e-16	2.96059473233375e-15
Raoultibacter	2-dehydropantoate	0.9779914021492	2.22044604925031e-16	2.43532792498421e-15
Raoultibacter	N-[(2S)-2-Amino-2-carboxyethyl]-L-glutamate	0.97073096036911	3.99680288865056e-15	1.4229455310379e-14
Raoultibacter	L-Citronellol glucoside	0.895220279693604	3.52199336361991e-9	5.79892369796983e-09
Raoultibacter	Zaragozic acid A	0.977671921253204	2.22044604925031e-16	2.43532792498421e-15
Raoultibacter	2-O-Methyl-L-fucose	0.97408664226532	1.11022302462516e-15	5.63396758765007e-15
Raoultibacter	6-(2-Hydroxyethoxy)-6-oxohexanoylcarnitine	0.979405581951141	0	0
Raoultibacter	12-Oxo-2,3-dinor-10,15-phytodienoic acid	0.868206322193146	3.85432223914961e-8	4.90812569779351e-08
Raoultibacter	3 Hydroxycoumarin	0.811399698257446	1.50216505034884e-6	1.52458542423464e-06
