# Supplementary material for: Alterations in gut microbiota and plasma metabolites in pulmonary arterial hypertension secondary to congenital left-to-right shunt heart disease: potential mechanisms and biomarkers
Source: Front Genet. 2026 Feb 6;17:1699787. doi: 10.3389/fgene.2026.1699787 (PMC12921412; doi:10.3389/fgene.2026.1699787)
Supplement: Supplementary file 10 [file Table1.xlsx]

## Sheet: Sheet1
#ID	name	CL-RSHD+PAH vs CL-RSHD log2FC	CL-RSHD+PAH vs CL-RSHD Pvalue	CL-RSHD+PAH vs CL-RSHD VIP	CL-RSHD+PAH vs CL-RSHD(FC_1_Pvalue_0.05_VIP_1)_regulated	CL-RSHD+PAH vs HC log2FC	CL-RSHD+PAH vs HC Pvalue	CL-RSHD+PAH vs HC VIP	CL-RSHD+PAH vs HC(FC_1_Pvalue_0.05_VIP_1)_regulated	CL-RSHD vs HC log2FC	CL-RSHD vs HC Pvalue	CL-RSHD vs HC VIP	CL-RSHD vs HC (FC_1_Pvalue_0.05_VIP_1)_regulated	Mass Error (ppm)	Formula	m/z	Retention time (min)	KEGG_annotation	KEGG_pathway_annotation	LM_ID(lipidmaps)	CATEGORY(lipidmaps)	MAIN_CLASS(lipidmaps)	SUB_CLASS	HMDB_ID	CAS	kingdom(HMDB)	super_class(HMDB)	HMDB_taxonomy	sub_class(HMDB)
pos_13025	ADP-glucose	1.47057	3.35e-13	3.04883	up	1.32815	0.00927078	1.96804	up	-0.142418	0.620596	0.210616	unchanged	-1.63205	C16H25N5O15P2	572.078	7.17755	C00498	Starch and sucrose metabolism(ko00500);;Amino sugar and nucleotide sugar metabolism(ko00520);;Metabolic pathways(ko01100);;Biosynthesis of nucleotide sugars(ko01250)	--	--	--	--	HMDB0006557	2140-58-1	Organic compounds	Nucleosides, nucleotides, and analogues	Purine nucleotides	Purine nucleotide sugars
pos_8631	5-Hydroxymethylcytidine	2.02962	1.49e-12	2.94591	up	2.06974	7.04e-07	3.27219	up	0.0401274	0.815826	0.0447338	unchanged	-1.83064	C10H15N3O6	291.129	4.7544	--	--	--	--	--	--	--	--	--	--	--	--
neg_6370	2(3H)-Benzothiazolethione	1.13565	7.79e-12	2.9153	up	1.04111	0.000265975	2.73282	up	-0.0945402	0.576316	0.259279	unchanged	-3.98011	C7H5NS2	165.978	5.03917	--	--	--	--	--	--	HMDB0030524	149-30-4	Organic compounds	Organoheterocyclic compounds	Benzothiazoles	--
neg_3404	3-Phenylpropyl glucosinolate	1.92217	2.66e-11	2.81105	up	1.97513	0.00054433	2.70331	up	0.0529625	0.842853	0.341902	unchanged	5.82829	C16H23NO9S2	482.082	2.1554	--	--	--	--	--	--	HMDB0038422	76265-25-3	Organic compounds	Organic oxygen compounds	Organooxygen compounds	Carbohydrates and carbohydrate conjugates
pos_12105	gamma-L-Glutamyl-L-cysteine	0.856785	2.88e-11	3.00617	up	0.702897	0.00202322	2.13696	up	-0.153888	0.304847	0.595391	unchanged	4.05825	C8H14N2O5S	250.063	6.60147	C00669	Glutathione metabolism(ko00480);;Metabolic pathways(ko01100);;Biosynthesis of cofactors(ko01240);;Ferroptosis(ko04216)	--	--	--	--	HMDB0001049	636-58-8	Organic compounds	Organic acids and derivatives	Carboxylic acids and derivatives	Amino acids, peptides, and analogues
pos_10093	Azulenyl nitrone	4.61251	4.75e-11	2.73474	up	5.01354	3.55e-07	3.45329	up	0.401027	0.0735118	0.799576	unchanged	-1.13302	C11H9NO	213.102	5.42402	--	--	--	--	--	--	HMDB0248823	--	Organic compounds	Hydrocarbons	Unsaturated hydrocarbons	Olefins
pos_2617	3'-Hydroxystanozolol	-1.12169	6.36e-11	2.80509	down	-1.6801	9.39e-09	3.2098	down	-0.558409	0.0917578	0.825686	unchanged	-8.93012	C21H32N2O2	386.277	10.316	--	--	--	--	--	--	HMDB0006001	125709-39-9	Organic compounds	Lipids and lipid-like molecules	Steroids and steroid derivatives	Estrane steroids
pos_5154	Phenylalanine glutamate	0.957289	1.11e-10	2.85637	up	0.812541	0.00578102	1.97642	up	-0.144748	0.452926	0.481126	unchanged	1.02649	C14H18N2O6	275.103	2.66995	--	--	--	--	--	--	HMDB0256433	--	Organic compounds	Organic acids and derivatives	Carboxylic acids and derivatives	Amino acids, peptides, and analogues
pos_19366	Hexadecane, 1,1-dimethoxy-	-0.851415	1.76e-10	2.95754	down	-0.90246	4.28e-08	2.88604	down	-0.0510446	0.760388	0.0955558	unchanged	-1.27217	C18H38O2	328.321	9.91513	--	--	--	--	--	--	HMDB0244024	--	Organic compounds	Organic oxygen compounds	Organooxygen compounds	Ethers
pos_4559	Lactose 6-phosphate	1.10081	2.34e-10	2.69087	up	0.973805	0.00369503	2.24839	up	-0.127006	0.553317	0.151256	unchanged	-5.93001	C12H23O14P	464.114	2.15682	--	--	--	--	--	--	HMDB0006789	--	Organic compounds	Organic oxygen compounds	Organooxygen compounds	Carbohydrates and carbohydrate conjugates
pos_12671	Gemcitabine	1.26047	2.37e-10	2.79162	up	1.32254	8.77e-05	2.59393	up	0.0620764	0.733466	0.185702	unchanged	-1.73538	C9H11F2N3O4	264.079	6.94028	C07650	--	--	--	--	--	HMDB0014584	95058-81-4	Organic compounds	Nucleosides, nucleotides, and analogues	Pyrimidine nucleosides	Pyrimidine 2'-deoxyribonucleosides
neg_3537	Folate	1.25959	2.49e-10	2.68243	up	1.05848	0.00334024	2.25263	up	-0.201109	0.366629	0.369716	unchanged	-37.7422	C19H19N7O6	462.098	2.27862	C00504	One carbon pool by folate(ko00670);;Folate biosynthesis(ko00790);;Metabolic pathways(ko01100);;Biosynthesis of cofactors(ko01240);;Antifolate resistance(ko01523);;Bile secretion(ko04976);;Vitamin digestion and absorption(ko04977)	--	--	--	--	HMDB0000121	59-30-3	Organic compounds	Benzenoids	Phenols	Methoxyphenols
pos_5150	Alpha-N-Phenylacetyl-L-glutamine	0.783993	3.08e-10	2.81133	up	0.511401	0.0303748	1.68952	up	-0.272593	0.122549	1.01553	unchanged	1.10906	C13H16N2O4	229.097	2.66995	C04148	Phenylalanine metabolism(ko00360)	--	--	--	--	HMDB0006344	28047-15-6	Organic compounds	Organic acids and derivatives	Carboxylic acids and derivatives	Amino acids, peptides, and analogues
pos_1861	3,4-Dihydroxyphenylvaleric acid 3 glucuronide	1.19439	7.72e-10	2.71325	up	1.07541	0.0158756	1.97772	up	-0.11898	0.670448	0.0799639	unchanged	-1.67937	C17H22O10	428.154	1.78348	--	--	--	--	--	--	HMDB0240445	--	Organic compounds	Lipids and lipid-like molecules	Saccharolipids	--
neg_3474	alpha,alpha'-Trehalose 6-phosphate	2.76679	9.08e-10	2.57234	up	2.28604	0.0039581	2.29462	up	-0.480751	0.154504	0.541291	unchanged	-3.90966	C12H23O14P	843.155	2.24227	C00689	Starch and sucrose metabolism(ko00500);;Metabolic pathways(ko01100);;Retrograde endocannabinoid signaling(ko04723)	--	--	--	--	HMDB0001124	4484-88-2	Organic compounds	Organic oxygen compounds	Organooxygen compounds	Carbohydrates and carbohydrate conjugates
pos_17406	17alpha-Hydroxyprogesterone	1.53703	1.84e-09	2.47695	up	1.52893	8.29e-07	3.03919	up	-0.00809793	0.961714	0.132428	unchanged	13.6627	C21H30O3	699.411	8.9029	C01176	Steroid hormone biosynthesis(ko00140);;Metabolic pathways(ko01100);;Ovarian steroidogenesis(ko04913);;Cortisol synthesis and secretion(ko04927);;Cushing syndrome(ko04934)	LMST02030161	Sterol Lipids [ST]	Steroids [ST02]	C21 steroids (gluco/mineralocorticoids, progestogins) and derivatives [ST0203]	HMDB0000374	68-96-2	Organic compounds	Lipids and lipid-like molecules	Steroids and steroid derivatives	Pregnane steroids
neg_3536	Cyanidin 3-O-(6''-acetyl-arabinoside)	1.19765	2.12e-09	2.56699	up	0.907786	0.0184418	1.82112	up	-0.289868	0.251796	0.556989	unchanged	-3.72786	C22H21O11+	460.099	2.27862	--	--	--	--	--	--	HMDB0029238	--	Organic compounds	Phenylpropanoids and polyketides	Flavonoids	Flavonoid glycosides
pos_5556	(1xi,3xi)-1,2,3,4-Tetrahydro-1-methyl-beta-carboline-3-carboxylic acid	1.0246	2.27e-09	2.65851	up	0.809455	0.0280662	1.63046	up	-0.215142	0.38413	0.567419	unchanged	-3.27728	C13H14N2O2	231.112	3.03087	--	--	--	--	--	--	HMDB0037942	--	Organic compounds	Alkaloids and derivatives	Harmala alkaloids	--
neg_11058	2'-Deamino-2'-hydroxyneamine	3.29017	2.54e-09	2.57605	up	3.55321	0.000295037	2.77486	up	0.263033	0.433167	0.534134	unchanged	-7.51111	C12H25N3O7	344.141	8.86125	C20350	Neomycin, kanamycin and gentamicin biosynthesis(ko00524)	--	--	--	--	--	--	--	--	--	--
pos_12881	Cortisol	0.682399	2.87e-09	2.46629	up	0.882281	1.47e-07	3.39136	up	0.199882	0.0480073	0.912414	unchanged	-35.5137	C21H30O5	327.183	7.08507	C00735	Steroid hormone biosynthesis(ko00140);;Metabolic pathways(ko01100);;Neuroactive ligand-receptor interaction(ko04080);;Cortisol synthesis and secretion(ko04927);;Cushing syndrome(ko04934);;Aldosterone-regulated sodium reabsorption(ko04960);;Bile secretion(ko04976);;Pathways in cancer(ko05200);;Prostate cancer(ko05215)	LMST02030001	Sterol Lipids [ST]	Steroids [ST02]	C21 steroids (gluco/mineralocorticoids, progestogins) and derivatives [ST0203]	HMDB0000063	50-23-7	Organic compounds	Lipids and lipid-like molecules	Steroids and steroid derivatives	Hydroxysteroids
pos_5148	Dibenzo-p-dioxin	0.752725	2.92e-09	2.65039	up	0.596378	0.0104643	1.82795	up	-0.156347	0.349855	0.585706	unchanged	-0.472274	C12H8O2	202.086	2.66995	C07732	Metabolic pathways(ko01100)	--	--	--	--	HMDB0255966	--	Organic compounds	Phenylpropanoids and polyketides	Stilbenes	--
pos_1803	(S)-2-Hydroxy-2-phenylacetonitrile O-[b-D-apiosyl-(1->2)-b-D-glucoside]	1.31654	3.18e-09	2.59217	up	1.18607	0.014193	1.94148	up	-0.13047	0.658394	0.127923	unchanged	-1.4493	C19H25NO10	428.155	1.62608	--	--	--	--	--	--	HMDB0036334	--	Organic compounds	Organic oxygen compounds	Organooxygen compounds	Carbohydrates and carbohydrate conjugates
neg_6112	Nogalaviketone	1.04716	3.83e-09	2.57697	up	0.966892	0.0289442	1.71237	up	-0.0802678	0.781604	0.367357	unchanged	5.71981	C21H16O8	431.056	4.7988	C18630	Metabolic pathways(ko01100)	--	--	--	--	--	--	--	--	--	--
pos_1941	Camptothecin sodium	0.963063	5.72e-09	2.68471	up	0.912342	0.000285982	2.38885	up	-0.0507208	0.744492	0.0810311	unchanged	-2.29167	C20H18N2O5	366.12	1.97042	--	--	--	--	--	--	HMDB0259530	--	Organic compounds	Alkaloids and derivatives	Camptothecins	--
neg_7815	Adenylosuccinate	2.41271	1.14e-08	2.4308	up	2.06266	0.0028084	2.00439	up	-0.350056	0.266961	0.604245	unchanged	5.15406	C14H18N5O11P	462.069	6.36763	C03794	Purine metabolism(ko00230);;Alanine, aspartate and glutamate metabolism(ko00250);;Metabolic pathways(ko01100);;Nucleotide metabolism(ko01232);;Biosynthesis of cofactors(ko01240)	--	--	--	--	HMDB0000536	19046-78-7	Organic compounds	Benzenoids	Benzene and substituted derivatives	Biphenyls and derivatives
neg_2578	(6beta,7alpha,12beta,13beta)-7-Hydroxy-11,16-dioxo-8,14-apianadien-22,6-olide	-0.862298	1.29e-08	2.85154	down	-1.04492	1.96e-09	2.68828	down	-0.182621	0.263224	0.386194	unchanged	6.4665	C23H28O5	383.189	10.7071	--	--	--	--	--	--	HMDB0031380	403613-16-1	Organic compounds	Lipids and lipid-like molecules	Prenol lipids	Terpene lactones
pos_11095	1-(2-Furyl)butan-3-one	4.47853	1.32e-08	2.39673	up	4.76259	3.75e-06	3.30345	up	0.284059	0.292263	0.367257	unchanged	-2.04623	C8H10O2	156.102	5.9783	--	--	--	--	--	--	HMDB0032290	699-17-2	Organic compounds	Organoheterocyclic compounds	Heteroaromatic compounds	--
pos_2756	Palmitoyl N-Isopropylamide	-0.619248	2.18e-08	2.91502	down	-0.773668	5.89e-05	2.54278	down	-0.15442	0.403263	0.46236	unchanged	-0.836185	C19H39NO	298.31	10.4304	--	--	--	--	--	--	--	--	--	--	--	--
neg_3840	(1R,10aS)-1,4,10,10a-Tetrahydrophenazine-1-carboxylate	0.853099	2.36e-08	2.51484	up	0.642363	0.00819711	1.7846	up	-0.210735	0.217585	0.842838	unchanged	-14.0188	C13H12N2O2	273.085	2.66782	C21411	Metabolic pathways(ko01100)	--	--	--	--	--	--	--	--	--	--
pos_5767	5-Phosphoribosylamine	1.94151	2.45e-08	2.38285	up	1.82586	0.0213798	1.91458	up	-0.115645	0.775594	0.0664774	unchanged	25.3775	C5H12NO7P	230.048	3.24695	C03090	Purine metabolism(ko00230);;Alanine, aspartate and glutamate metabolism(ko00250);;Metabolic pathways(ko01100)	--	--	--	--	HMDB0001128	6062-06-02	Organic compounds	Organic oxygen compounds	Organooxygen compounds	Carbohydrates and carbohydrate conjugates
pos_10436	gamma-Glutamyl-gamma-aminobutyraldehyde	1.16771	2.75e-08	2.48925	up	1.21539	0.00360216	2.05962	up	0.0476811	0.849112	0.119271	unchanged	10.1851	C9H16N2O4	255.076	5.584	C15700	Arginine and proline metabolism(ko00330);;Metabolic pathways(ko01100)	--	--	--	--	--	--	--	--	--	--
neg_2388	(4Z)-7-[(1S,2S,5R)-5-[([1,1'-Biphenyl]-4-yl)methoxy]-2-(morpholin-4-yl)-3-oxocyclopentyl]hept-4-enoic acid	-1.88841	3.16e-08	3.25483	down	-1.75502	9.02e-07	2.38575	down	0.13339	0.755677	0.319092	unchanged	4.80869	C29H35NO5	512.245	10.3141	--	--	--	--	--	--	HMDB0248067	--	Organic compounds	Benzenoids	Benzene and substituted derivatives	Biphenyls and derivatives
pos_9688	UDP-2-acetamido-2-deoxy-alpha-D-ribo-hex-3-uluronate	2.31588	3.99e-08	2.32644	up	2.33229	7.73e-06	3.16727	up	0.0164076	0.945098	0.145009	unchanged	0.778543	C17H23N3O18P2	620.053	5.21957	C20395	Amino sugar and nucleotide sugar metabolism(ko00520);;Metabolic pathways(ko01100);;Biosynthesis of nucleotide sugars(ko01250)	--	--	--	--	--	--	--	--	--	--
pos_5577	Amrubicin	0.962855	4.58e-08	2.34983	up	1.14734	1.32e-06	2.74294	up	0.184484	0.184253	0.770252	unchanged	-1.3816	C25H25NO9	506.141	3.0381	--	--	--	--	--	--	HMDB0248364	--	Organic compounds	Benzenoids	Naphthacenes	Tetracenequinones
pos_8887	3alpha,7alpha-Dihydroxy-5beta-cholestanate	1.62064	4.67e-08	2.37056	up	1.78089	9.08e-06	3.08174	up	0.160247	0.443843	0.249167	unchanged	-7.30189	C27H46O4	473.3	4.87008	C04554	Primary bile acid biosynthesis(ko00120);;Metabolic pathways(ko01100)	--	--	--	--	HMDB0000359	17974-66-2	Organic compounds	Lipids and lipid-like molecules	Steroids and steroid derivatives	Bile acids, alcohols and derivatives
pos_8752	Xanthurenic acid	0.698393	7.96e-08	2.45219	up	0.719284	0.0179547	1.74862	up	0.020891	0.923184	0.0391167	unchanged	17.0266	C10H7NO4	433.071	4.79722	C02470	Tryptophan metabolism(ko00380)	--	--	--	--	HMDB0000881	59-00-7	Organic compounds	Organoheterocyclic compounds	Quinolines and derivatives	Quinoline carboxylic acids
neg_3522	(S)-2-Acetamido-3-(4-chlorophenyl)propanoic acid	0.435236	1.37e-07	2.55914	up	0.502453	1.39e-05	2.43025	up	0.0672172	0.377431	0.50638	unchanged	-0.878897	C11H12ClNO3	240.043	2.27133	--	--	--	--	--	--	HMDB0243712	--	Organic compounds	Organic acids and derivatives	Carboxylic acids and derivatives	Amino acids, peptides, and analogues
pos_9085	Castasterone	1.63003	1.44e-07	2.32573	up	1.7249	6.98e-06	2.92728	up	0.0948674	0.648681	0.107015	unchanged	13.2889	C28H48O5	503.32	4.95033	C15794	Metabolic pathways(ko01100)	LMST01030129	Sterol Lipids [ST]	Sterols [ST01]	Ergosterols and C24-methyl derivatives [ST0103]	HMDB0301789	80736-41-0	Organic compounds	Lipids and lipid-like molecules	Steroids and steroid derivatives	Bile acids, alcohols and derivatives
pos_6213	1-Deoxypentalenate	2.1786	1.58e-07	2.22806	up	2.42676	0.00340905	2.4581	up	0.248158	0.528477	0.461316	unchanged	-29.3214	C15H22O2	491.299	3.57942	C20404	Metabolic pathways(ko01100)	--	--	--	--	--	--	--	--	--	--
neg_6298	L-Arabinono-1,4-lactone	0.820455	1.68e-07	2.43853	up	0.635914	0.00747241	1.90346	up	-0.184541	0.278862	0.576979	unchanged	-16.0456	C5H8O5	183.004	4.98085	C01114	Ascorbate and aldarate metabolism(ko00053);;Metabolic pathways(ko01100)	--	--	--	--	--	--	--	--	--	--
pos_4855	(3S,4R)-3,4-Dihydroxycyclohexa-1,5-diene-1,4-dicarboxylate	0.887229	1.88e-07	2.30821	up	0.97716	7.17e-07	2.54793	up	0.0899311	0.460515	0.466687	unchanged	-5.01721	C8H8O6	418.096	2.37483	C06318	Metabolic pathways(ko01100)	--	--	--	--	--	--	--	--	--	--
neg_11312	PE(24:0/PGF1alpha)	-0.963746	2.41e-07	2.60924	down	-0.649352	0.00080442	1.75307	down	0.314394	0.159337	0.873864	unchanged	5.75471	C49H94NO11P	948.66	9.08253	--	--	--	--	--	--	HMDB0284538	--	--	--	--	--
pos_8606	Pristimerin	1.03394	3.03e-07	2.27225	up	1.21526	0.000436106	2.61588	up	0.18132	0.40204	0.365998	unchanged	10.0078	C30H40O4	429.283	4.73983	C08633	--	--	--	--	--	HMDB0256776	--	Organic compounds	Lipids and lipid-like molecules	Prenol lipids	Triterpenoids
pos_4817	(±)-2-Butylthiazolidine	1.39393	3.09e-07	2.43276	up	1.50988	0.0461822	1.66636	up	0.115955	0.799065	0.275041	unchanged	-20.0783	C7H15NS	146.097	2.33857	--	--	--	--	--	--	HMDB0040116	--	Organic compounds	Organoheterocyclic compounds	Azolidines	Thiazolidines
pos_4668	7-O-Galloyl-sedoheptulose	1.28527	3.59e-07	2.32755	up	1.19958	0.00450508	1.78814	up	-0.0856809	0.730402	0.1236	unchanged	2.99906	C14H18O11	763.135	2.25837	--	--	--	--	--	--	HMDB0247276	--	Organic compounds	Organic oxygen compounds	Organooxygen compounds	Carbohydrates and carbohydrate conjugates
pos_2697	SM(d17:2(4E,8Z)/18:3(10,12,15)-OH(9))	-0.566544	3.84e-07	2.56888	down	-0.43972	0.00826377	1.77963	down	0.126824	0.479702	0.386432	unchanged	-4.05701	C40H73N2O7P	689.499	10.3733	--	--	--	--	--	--	HMDB0290444	--	--	--	--	--
pos_5197	2-Oxopimelate	0.602721	4.05e-07	2.57313	up	0.694856	0.000796025	2.1303	up	0.0921347	0.509194	0.449149	unchanged	-34.0394	C7H10O5	139.033	2.73417	C16588	Metabolic pathways(ko01100);;2-Oxocarboxylic acid metabolism(ko01210);;Biosynthesis of cofactors(ko01240)	--	--	--	--	--	--	--	--	--	--
neg_6753	Kaempferide 3-rhamnoside	2.25941	4.49e-07	2.09943	up	2.2209	1.64e-05	2.67493	up	-0.0385054	0.878977	0.179829	unchanged	-2.52848	C22H22O10	445.113	5.45312	--	--	LMPK12112037	Polyketides [PK]	Flavonoids [PK12]	Flavones and Flavonols [PK1211]	HMDB0040803	148435-12-5	Organic compounds	Phenylpropanoids and polyketides	Flavonoids	Flavonoid glycosides
neg_6753	Kaempferide 3-rhamnoside	2.25941	4.49e-07	2.09943	up	2.2209	1.64e-05	2.67493	up	-0.0385054	0.878977	0.179829	unchanged	-2.52848	C22H22O10	445.113	5.45312	--	--	LMPK12112037	Polyketides [PK]	Flavonoids [PK12]	Flavones and Flavonols [PK1211]	HMDB0040803	148435-12-5	Organic compounds	Phenylpropanoids and polyketides	Flavonoids	Flavonoid glycosides
pos_11697	AG 2034	0.851984	5.12e-07	2.17797	up	0.914454	0.0174589	1.80712	up	0.0624696	0.81762	0.164552	unchanged	-13.7142	C18H21N5O6S2	450.084	6.42107	C21280	Antifolate resistance(ko01523)	--	--	--	--	--	--	--	--	--	--
neg_9124	Thiamine acetic acid	0.738374	5.74e-07	2.40773	up	2.10287	0.0409409	1.83585	up	1.3645	0.0929758	1.90552	unchanged	-1.77171	C12H15N4O2S+	324.079	7.67132	C02892	Thiamine metabolism(ko00730);;Metabolic pathways(ko01100)	--	--	--	--	--	--	--	--	--	--
pos_2614	1-Stearoyl-rac-glycerol	-0.563997	7.83e-07	2.31939	down	-0.881545	9.26e-08	2.96858	down	-0.317548	0.0527359	0.788174	unchanged	-0.938434	C21H42O4	341.305	10.316	--	--	--	--	--	--	HMDB0011131	22610-61-3	Organic compounds	Lipids and lipid-like molecules	Glycerolipids	Monoradylglycerols
pos_9851	Pseudoconhydrine	-0.496663	8.03e-07	2.45627	down	-0.548177	0.00229941	2.13496	down	-0.0515136	0.779238	0.155354	unchanged	1.81159	C8H17NO	144.139	5.29985	C10168	--	--	--	--	--	--	--	--	--	--	--
pos_4867	3-Ketosucrose	1.45623	1.05e-06	2.20543	up	1.65251	3.74e-05	2.33505	up	0.196282	0.354294	0.446084	unchanged	1.31782	C12H20O11	341.108	2.3957	C05731	Starch and sucrose metabolism(ko00500)	--	--	--	--	--	--	--	--	--	--
pos_16229	Polysorbate 60	2.1084	1.14e-06	2.23662	up	2.13179	3.15e-05	2.44864	up	0.0233926	0.922975	0.101762	unchanged	-0.463616	C22H42O8	452.322	8.35427	--	--	--	--	--	--	HMDB0037183	9005-67-8	Organic compounds	Lipids and lipid-like molecules	Fatty Acyls	Fatty acid esters
pos_10299	1,18-Diamino-5,9,14-triazaoctadecane	-1.34544	1.23e-06	2.72275	down	-0.867239	0.0021927	1.56561	down	0.478199	0.187187	0.964194	unchanged	-0.148121	C15H37N5	326.268	5.53273	--	--	--	--	--	--	HMDB0039491	129225-32-7	Organic compounds	Organic nitrogen compounds	Organonitrogen compounds	Amines
neg_3649	L-Histidinal	0.948018	1.24e-06	2.11671	up	0.871924	0.0220801	1.64464	up	-0.0760934	0.771276	0.238497	unchanged	12.8332	C6H9N3O	160.051	2.35843	C01929	Histidine metabolism(ko00340);;Metabolic pathways(ko01100)	--	--	--	--	HMDB0012234	23784-15-8	Organic compounds	Organic nitrogen compounds	Organonitrogen compounds	Amines
pos_13937	o2',o3',o5'-Tri-acetyl-n6-(3-hydroxyphenyl)adenosine	0.619167	1.29e-06	2.25013	up	0.742557	0.000256283	2.17609	up	0.12339	0.372911	0.828011	unchanged	-0.871487	C22H23N5O8	468.151	7.59863	--	--	--	--	--	--	HMDB0258102	--	Organic compounds	Nucleosides, nucleotides, and analogues	Purine nucleosides	--
pos_13620	Prodigiosin	-0.540616	1.37e-06	2.41525	down	-0.843263	0.00016989	2.4603	down	-0.302647	0.171563	0.959328	unchanged	43.1415	C20H25N3O	324.225	7.478	C21565	Metabolic pathways(ko01100)	--	--	--	--	HMDB0256793	--	Organic compounds	Organoheterocyclic compounds	Pyrroles	Substituted pyrroles
pos_2195	Triphenylphosphine oxide	-0.37003	1.58e-06	2.18096	down	-0.242737	0.00171747	1.99871	down	0.127293	0.140775	0.773823	unchanged	-0.32256	C18H15OP	279.093	10.1016	--	--	--	--	--	--	--	--	--	--	--	--
pos_7005	1-Galactopyranosyl-5-fluorouracil	1.30197	1.69e-06	2.16424	up	1.51457	0.00149777	2.15834	up	0.212603	0.435458	0.525097	unchanged	5.58356	C10H13FN2O7	292.072	4.0214	--	--	--	--	--	--	HMDB0258079	--	Organic compounds	Organic oxygen compounds	Organooxygen compounds	Carbohydrates and carbohydrate conjugates
pos_15161	2-Amino-4-oxo-4-alpha-hydroxy-6-(erythro-1',2',3'-trihydroxypropyl)-5,6,7,8-tetrahydroxypterin	0.822492	1.72e-06	2.33526	up	1.40106	0.00260816	2.32259	up	0.578572	0.070896	1.55163	unchanged	-2.22537	C9H15N5O8	360.055	7.99807	--	--	--	--	--	--	HMDB0012143	--	Organic compounds	Organoheterocyclic compounds	Pteridines and derivatives	Pterins and derivatives
pos_16748	23-trans-p-Coumaroyloxytormentic acid	1.70749	1.77e-06	2.31992	up	1.73032	3.54e-06	2.33502	up	0.0228213	0.899401	0.0579829	unchanged	8.90344	C39H54O8	668.421	8.58238	--	--	--	--	--	--	HMDB0040682	144604-14-8	Organic compounds	Lipids and lipid-like molecules	Prenol lipids	Triterpenoids
pos_5599	Metaflumizone	1.27955	1.78e-06	2.10125	up	1.37085	0.000124296	2.2651	up	0.0913022	0.662215	0.326522	unchanged	0.818845	C24H16F6N4O2	524.152	3.0662	C18523	--	--	--	--	--	HMDB0254498	--	Organic compounds	Phenylpropanoids and polyketides	Stilbenes	--
neg_1660	Histidinyl-Asparagine	0.533882	2.06e-06	2.01354	up	0.595483	0.000377677	2.44491	up	0.0616012	0.628443	0.280444	unchanged	1.36368	C10H15N5O4	290.087	0.79895	--	--	--	--	--	--	HMDB0304779	--	Organic compounds	Organic acids and derivatives	Carboxylic acids and derivatives	Amino acids, peptides, and analogues
pos_5387	8-Demethyl-8-formylriboflavin 5'-phosphate	0.924806	2.25e-06	2.12151	up	1.1329	0.000201664	2.32567	up	0.208095	0.273506	0.732043	unchanged	20.9287	C17H19N4O10P	488.128	2.90048	C21803	Metabolic pathways(ko01100)	--	--	--	--	--	--	--	--	--	--
pos_14453	1-Oleoyl-2-{6-[(7-nitro-2-1,3-benzoxadiazol-4-yl)amino]hexanoyl}-sn-glycero-3-phospho-L-serine	0.865002	2.58e-06	2.24972	up	1.01552	0.00379964	2.08693	up	0.15052	0.523707	0.749573	unchanged	-3.4289	C36H58N5O13P	764.36	7.7414	--	--	--	--	--	--	HMDB0255478	--	--	--	--	--
pos_9201	Erythromycin	1.79534	2.79e-06	2.01818	up	1.88645	3.78e-06	3.13991	up	0.0911129	0.697353	0.0515949	unchanged	-11.7995	C37H67NO13	775.486	4.98682	C01912	Metabolic pathways(ko01100)	LMPK04000006	Polyketides [PK]	Macrolides and lactone polyketides [PK04]	--	HMDB0014344	114-07-8	Organic compounds	Organic oxygen compounds	Organooxygen compounds	Carbohydrates and carbohydrate conjugates
pos_6222	4-Aminohex-5-ynoic acid	1.93046	2.89e-06	2.00139	up	1.93291	0.0416473	1.92245	up	0.00245476	0.996167	0.132609	unchanged	4.88506	C6H9NO2	110.061	3.5939	--	--	--	--	--	--	HMDB0252607	--	Organic compounds	Organic acids and derivatives	Carboxylic acids and derivatives	Amino acids, peptides, and analogues
pos_10341	4-Azido-7-phenylpyrazolo[1,5-a][1,3,5]triazine	1.12608	2.96e-06	2.20551	up	1.21401	0.00427036	1.97302	up	0.0879344	0.736019	0.0267394	unchanged	-1.67148	C11H7N7	237.075	5.54007	--	--	--	--	--	--	HMDB0246373	--	Organic compounds	Organoheterocyclic compounds	Azoles	Pyrazoles
pos_16233	5-Ribosylparomamine	1.33142	3.2e-06	2.25004	up	1.41896	7e-07	2.51333	up	0.087536	0.581482	0.112029	unchanged	24.3809	C17H33N3O11	473.256	8.34713	C18002	Neomycin, kanamycin and gentamicin biosynthesis(ko00524)	--	--	--	--	--	--	--	--	--	--
neg_10275	Adenosine 2',3'-cyclic phosphate	1.71119	3.44e-06	2.06699	up	2.33651	0.0251603	1.87282	up	0.625319	0.29439	0.632776	unchanged	-0.0381468	C10H12N5O6P	374.051	8.26973	--	--	--	--	--	--	HMDB0011616	634-01-5	Organic compounds	Organic oxygen compounds	Organooxygen compounds	Carbohydrates and carbohydrate conjugates
pos_4741	Styrene-cis-2,3-dihydrodiol	1.2605	4.31e-06	2.38348	up	1.30557	0.00135485	1.9142	up	0.0450722	0.841419	0.169725	unchanged	7.18145	C8H10O2	156.103	2.30225	C07084	Metabolic pathways(ko01100)	--	--	--	--	--	--	--	--	--	--
pos_16226	Neryl glucoside	2.41711	4.58e-06	2.13122	up	2.3005	2.85e-05	2.23341	up	-0.11661	0.63878	0.327186	unchanged	0.413863	C16H28O6	317.196	8.34713	--	--	--	--	--	--	HMDB0029346	22850-13-1	Organic compounds	Lipids and lipid-like molecules	Prenol lipids	Terpene glycosides
pos_2350	(2S,3R)-2-Amino-4-octadecene-3-ol	-0.330275	5.02e-06	2.37989	down	-0.22181	0.0469098	1.51021	down	0.108465	0.343499	0.694576	unchanged	0.382199	C18H37NO	284.295	10.1595	--	--	--	--	--	--	HMDB0242695	--	Organic compounds	Organic oxygen compounds	Organooxygen compounds	Alcohols and polyols
neg_6927	2-Methoxyestrone 3-sulfate	0.663622	5.16e-06	2.26048	up	0.519826	0.00183233	1.83868	up	-0.143796	0.258292	0.858381	unchanged	-43.984	C19H24O6S	401.087	5.54097	C08358	Steroid hormone biosynthesis(ko00140)	LMST05020006	Sterol Lipids [ST]	Steroid conjugates [ST05]	Sulfates [ST0502]	--	--	--	--	--	--
pos_4866	1-O-Feruloyl-beta-D-glucose	1.30099	5.71e-06	2.04166	up	1.33094	0.000554255	2.02874	up	0.0299504	0.895964	0.0650311	unchanged	8.09008	C16H20O9	339.11	2.3957	C17759	--	--	--	--	--	HMDB0302219	--	Organic compounds	Phenylpropanoids and polyketides	Cinnamic acids and derivatives	Hydroxycinnamic acids and derivatives
pos_6055	3-Methylthiopropyl-desulfoglucosinolate	0.568913	6.05e-06	2.35136	up	0.82805	0.000165046	2.39448	up	0.259137	0.0806235	1.24598	unchanged	-19.5135	C11H21NO6S2	327.074	3.46345	C17244	2-Oxocarboxylic acid metabolism(ko01210)	--	--	--	--	HMDB0304142	--	Organic compounds	Organic oxygen compounds	Organooxygen compounds	Carbohydrates and carbohydrate conjugates
neg_3669	4-Methylthiobutyl-desulfoglucosinolate	0.702243	6.23e-06	2.11922	up	0.580835	0.0154865	1.47687	up	-0.121407	0.472212	0.496945	unchanged	-11.8318	C12H23NO6S2	376.062	2.39372	C17248	2-Oxocarboxylic acid metabolism(ko01210)	--	--	--	--	--	--	--	--	--	--
neg_11149	Palmitic Acid ethyl ester	-0.51784	6.74e-06	2.47332	down	-0.629505	8.3e-05	2.22592	down	-0.111665	0.453114	0.180277	unchanged	-2.50793	C18H36O2	283.264	8.91122	--	--	--	--	--	--	HMDB0029811	628-97-7	Organic compounds	Lipids and lipid-like molecules	Fatty Acyls	Fatty acid esters
neg_12200	DL-2-hydroxy stearic acid	-0.612009	6.88e-06	2.53941	down	-0.907455	7.12e-06	2.27891	down	-0.295446	0.11526	0.993458	unchanged	-0.851016	C18H36O3	299.259	9.93232	--	--	LMFA02000120	Fatty Acyls [FA]	Octadecanoids [FA02]	Other Octadecanoids [FA0200]	--	--	--	--	--	--
pos_5277	6-Mercaptopurine	0.470131	7.06e-06	2.27015	up	0.733722	0.0499597	1.69814	up	0.263591	0.380297	0.941087	unchanged	6.84755	C5H4N4S	152.016	2.78477	C02380	Drug metabolism - other enzymes(ko00983);;Bile secretion(ko04976)	--	--	--	--	HMDB0015167	50-44-2	Organic compounds	Organoheterocyclic compounds	Imidazopyrimidines	Purines and purine derivatives
pos_4849	1-(3-Pyridinyl)-1,4-butanediol	0.590821	7.48e-06	2.03432	up	0.707085	0.0120381	1.79877	up	0.116265	0.5806	0.289993	unchanged	-9.69545	C9H13NO2	206.056	2.3676	C19582	Metabolism of xenobiotics by cytochrome P450(ko00980);;Chemical carcinogenesis - DNA adducts(ko05204)	--	--	--	--	HMDB0062266	76014-83-0	Organic compounds	Organoheterocyclic compounds	Pyridines and derivatives	--
neg_3498	Kaempferol 3-(2'',4''-di-(Z)-p-coumaroylrhamnoside)	0.94357	7.67e-06	2.07225	up	0.743007	0.0198532	1.42368	up	-0.200564	0.35933	0.41383	unchanged	2.39238	C39H32O14	723.174	2.24953	--	--	LMPK12111943	Polyketides [PK]	Flavonoids [PK12]	Flavones and Flavonols [PK1211]	HMDB0032778	205534-17-4	Organic compounds	Phenylpropanoids and polyketides	Flavonoids	Flavonoid glycosides
pos_7223	N,N-Dimethylethanolamine N-oxide	-0.370034	8.11e-06	2.35798	down	-0.398944	0.00298751	2.06338	down	-0.0289096	0.823815	0.078182	unchanged	2.97855	C4H11NO2	106.087	4.10043	--	--	--	--	--	--	--	--	--	--	--	--
pos_16218	Trimethylaminoacetone	2.57569	8.41e-06	2.08779	up	2.42682	4.18e-05	2.15956	up	-0.148861	0.565774	0.36279	unchanged	-1.09548	C6H14NO+	155.071	8.34713	--	--	--	--	--	--	HMDB0012296	13429-97-5	Organic compounds	Organic oxygen compounds	Organooxygen compounds	Carbonyl compounds
pos_10842	Pantothenol	-0.436385	1.11e-05	2.76342	down	-0.306982	0.00228172	1.55292	down	0.129403	0.08948	1.04734	unchanged	-2.72047	C9H19NO4	206.138	5.8174	C05944	Pantothenate and CoA biosynthesis(ko00770)	LMFA08020198	Fatty Acyls [FA]	Fatty amides [FA08]	N-acyl amines [FA0802]	HMDB0304820	--	Organic compounds	Lipids and lipid-like molecules	Fatty Acyls	Fatty amides
pos_15272	24-Hydroxytetracosanoic acid	-0.838579	1.39e-05	2.46673	down	-1.26879	1.09e-05	2.40747	down	-0.430215	0.135635	0.881657	unchanged	0.954576	C24H48O3	402.395	8.03375	--	--	--	--	--	--	HMDB0302964	--	Organic compounds	Lipids and lipid-like molecules	Fatty Acyls	Fatty acids and conjugates
pos_16220	2-Octenedioic acid	2.6012	1.42e-05	2.00648	up	2.49111	2.48e-05	2.21438	up	-0.110091	0.68142	0.279514	unchanged	0.664683	C8H12O4	173.081	8.35427	--	--	LMFA01170085	Fatty Acyls [FA]	Fatty Acids and Conjugates [FA01]	Dicarboxylic acids [FA0117]	HMDB0000341	5698-50-0	Organic compounds	Lipids and lipid-like molecules	Fatty Acyls	Fatty acids and conjugates
pos_16221	2,3-Butanediol glucoside	1.94339	1.47e-05	2.00968	up	1.98286	1.04e-05	2.38821	up	0.039472	0.866816	0.0490737	unchanged	-1.21533	C10H20O7	217.107	8.35427	--	--	--	--	--	--	HMDB0040822	146763-54-4	Organic compounds	Organic oxygen compounds	Organooxygen compounds	Carbohydrates and carbohydrate conjugates
neg_1790	Glyceric acid	0.601853	1.54e-05	2.24559	up	0.688148	0.00817014	2.01277	up	0.0862952	0.639274	0.530356	unchanged	-1.74413	C3H6O4	105.019	0.8206	C00258	Pentose phosphate pathway(ko00030);;Glycine, serine and threonine metabolism(ko00260);;Glycerolipid metabolism(ko00561);;Glyoxylate and dicarboxylate metabolism(ko00630);;Metabolic pathways(ko01100);;Carbon metabolism(ko01200)	--	--	--	--	HMDB0000139	473-81-4	Organic compounds	Organic oxygen compounds	Organooxygen compounds	Carbohydrates and carbohydrate conjugates
neg_6596	N-Acetylbialaphos	0.929702	1.97e-05	1.98526	up	0.818189	0.0296792	1.57591	up	-0.111513	0.673322	0.198493	unchanged	15.0914	C13H24N3O7P	410.139	5.24958	C17951	Phosphonate and phosphinate metabolism(ko00440)	--	--	--	--	--	--	--	--	--	--
pos_13621	N,N-dimethyl-Safingol	-0.412856	2.03e-05	2.16176	down	-0.591842	0.00141101	2.21388	down	-0.178986	0.330256	0.60774	unchanged	1.29557	C20H43NO2	330.337	7.478	--	--	LMSP01080056	Sphingolipids [SP]	Sphingoid bases [SP01]	Sphingoid base analogs [SP0108]	--	--	--	--	--	--
neg_3668	Glucocochlearin	0.637742	2.03e-05	2.01256	up	0.460718	0.0242075	1.26944	up	-0.177024	0.230498	0.685727	unchanged	14.6535	C11H21NO9S2	374.064	2.39372	C08407	2-Oxocarboxylic acid metabolism(ko01210)	--	--	--	--	HMDB0302326	--	Organic compounds	Organic oxygen compounds	Organooxygen compounds	Carbohydrates and carbohydrate conjugates
pos_16219	(3R,7R)-1,3,7-Octanetriol	2.53404	2.08e-05	1.97588	up	2.3466	0.000142335	2.05846	up	-0.187444	0.50447	0.414227	unchanged	2.86012	C8H18O3	163.133	8.35427	--	--	--	--	--	--	HMDB0033625	217650-11-8	Organic compounds	Lipids and lipid-like molecules	Fatty Acyls	Fatty alcohols
neg_4237	Aesculin	1.20518	2.11e-05	1.90803	up	1.31332	0.00105924	2.06443	up	0.108143	0.654674	0.177708	unchanged	7.32549	C15H16O9	385.08	3.17178	--	--	--	--	--	--	HMDB0030820	531-75-9	Organic compounds	Phenylpropanoids and polyketides	Coumarins and derivatives	Coumarin glycosides
neg_2379	Edivoxetine	-2.4323	2.4e-05	2.82728	down	-1.38365	0.00511654	1.57049	down	1.04865	0.180999	1.24315	unchanged	9.53856	C18H26FNO4	384.186	10.3141	--	--	--	--	--	--	HMDB0251701	--	Organic compounds	Benzenoids	Phenol ethers	Anisoles
neg_5454	Uridine	0.55334	2.5e-05	2.05196	up	0.615457	0.0266801	1.6538	up	0.0621163	0.764901	0.171622	unchanged	-23.2982	C9H12N2O6	265.039	4.23368	C00299	Pyrimidine metabolism(ko00240);;Metabolic pathways(ko01100);;Nucleotide metabolism(ko01232);;ABC transporters(ko02010)	--	--	--	--	HMDB0000296	58-96-8	Organic compounds	Nucleosides, nucleotides, and analogues	Pyrimidine nucleosides	--
pos_5939	3-Pyridylacetic acid	0.620012	3.05e-05	2.26685	up	0.623696	0.00317403	1.8702	up	0.00368407	0.979403	0.20706	unchanged	2.76831	C7H7NO2	120.045	3.39187	--	--	--	--	--	--	HMDB0001538	501-81-5	Organic compounds	Organoheterocyclic compounds	Pyridines and derivatives	--
pos_2779	PG(a-13:0/i-16:0)	-0.764368	3.79e-05	2.03683	down	-0.554051	0.0023081	1.57205	down	0.210317	0.266994	0.593523	unchanged	2.56357	C35H69O10P	698.498	10.4375	--	--	--	--	--	--	HMDB0116646	--	Organic compounds	Lipids and lipid-like molecules	Glycerophospholipids	Glycerophosphoglycerols
pos_4697	D-Glucono-1,5-lactone 6-phosphate	1.00895	3.84e-05	1.91673	up	0.949099	0.0448184	1.61402	up	-0.0598478	0.861687	0.366346	unchanged	30.5337	C6H11O9P	276.056	2.28032	C01236	Pentose phosphate pathway(ko00030);;Metabolic pathways(ko01100);;Carbon metabolism(ko01200)	--	--	--	--	HMDB0001127	2641-81-8	Organic compounds	Organic oxygen compounds	Organooxygen compounds	Carbohydrates and carbohydrate conjugates
neg_3483	Adefovir	0.511871	3.9e-05	2.07316	up	0.389927	0.0180183	1.28086	up	-0.121944	0.316262	0.545232	unchanged	-14.2992	C8H12N5O4P	272.052	2.24953	C11277	Bile secretion(ko04976)	--	--	--	--	HMDB0014856	142340-99-6	Organic compounds	Organoheterocyclic compounds	Imidazopyrimidines	Purines and purine derivatives
pos_17407	Avermectin A1a monosaccharide	1.6187	4.16e-05	1.71776	up	1.61253	0.000223626	2.05691	up	-0.00616454	0.98078	0.120879	unchanged	-3.19022	C42H62O11	743.434	8.89577	C11982	Metabolic pathways(ko01100)	--	--	--	--	--	--	--	--	--	--
pos_13299	Cys Ser Trp Tyr	1.04214	4.39e-05	2.14104	up	1.14439	0.0204178	1.57974	up	0.102243	0.74854	0.351905	unchanged	7.11007	C26H31N5O7S	558.206	7.32083	--	--	--	--	--	--	--	--	--	--	--	--
pos_5762	3-deoxy-D-manno-octulosonate 8-phosphate	0.856942	4.81e-05	2.03696	up	1.05084	0.005724	1.79806	up	0.193899	0.428081	0.657725	unchanged	-6.60569	C8H15O11P	360.067	3.22525	C04478	Metabolic pathways(ko01100);;Biosynthesis of nucleotide sugars(ko01250)	--	--	--	--	HMDB0304126	--	Organic compounds	Organic oxygen compounds	Organooxygen compounds	Carbohydrates and carbohydrate conjugates
pos_1490	dTDP-3,4-dioxo-2,6-dideoxy-D-glucose	0.267962	4.88e-05	2.12944	up	0.648915	0.0076888	2.21746	up	0.380953	0.0641369	2.10103	unchanged	30.9768	C16H22N2O14P2	551.06	0.778783	C06620	Polyketide sugar unit biosynthesis(ko00523);;Metabolic pathways(ko01100);;Biosynthesis of nucleotide sugars(ko01250)	--	--	--	--	--	--	--	--	--	--
neg_8235	Tanacetol A	-0.331257	5.46e-05	2.1843	down	-0.32258	0.0280912	1.39057	down	0.00867705	0.95212	0.0418798	unchanged	0.864315	C17H26O4	293.176	6.74553	--	--	--	--	--	--	HMDB0035722	86778-06-5	Organic compounds	Lipids and lipid-like molecules	Prenol lipids	Sesquiterpenoids
pos_1891	Asn Ser Asp	0.97832	5.7e-05	1.88079	up	1.38202	6.13e-05	2.43117	up	0.4037	0.0604545	1.02438	unchanged	10.4636	C11H18N4O8	335.123	1.87698	--	--	--	--	--	--	--	--	--	--	--	--
pos_13912	Phe Cys Pro Asn	-0.626409	5.91e-05	2.42452	down	-0.403083	0.00606219	1.54651	down	0.223327	0.0712222	1.04862	unchanged	-0.90461	C21H29N5O6S	480.191	7.57723	--	--	--	--	--	--	--	--	--	--	--	--
pos_1742	3-Hydroxybutyrylcarnitine	0.441259	5.94e-05	2.03664	up	0.421926	0.0290174	1.69767	up	-0.0193331	0.899839	0.190801	unchanged	-0.992103	C11H21NO5	248.149	1.20333	--	--	LMFA07070037	Fatty Acyls [FA]	Fatty esters [FA07]	Fatty acyl carnitines [FA0707]	HMDB0013127	1469900-92-2	Organic compounds	Lipids and lipid-like molecules	Fatty Acyls	Fatty acid esters
pos_16228	N-[2-[1-(5-Tert-butyl-2-methoxyphenyl)-2-(dimethylamino)-1-hydroxypropyl]phenoxy]acetamide	2.04796	6.13e-05	1.85151	up	1.82227	0.00617969	1.82591	up	-0.225687	0.527642	0.554018	unchanged	-2.38998	C24H34N2O4	379.237	8.35427	--	--	--	--	--	--	HMDB0259997	--	Organic compounds	Benzenoids	Benzene and substituted derivatives	Diphenylmethanes
pos_14195	1-Octadecanol (Drug)	-0.530923	6.2e-05	2.36887	down	-0.897299	1.26e-05	2.45049	down	-0.366376	0.0521104	1.13348	unchanged	-0.561088	C18H38O	312.326	7.67717	--	--	--	--	--	--	--	--	--	--	--	--
neg_1978	2'-Deoxy-5-hydroxymethylcytidine-5'-diphosphate	0.905221	6.38e-05	1.88296	up	0.75558	0.034155	1.44551	up	-0.149641	0.56324	0.29571	unchanged	-18.0773	C10H17N3O11P2	416.019	1.7464	C11038	Pyrimidine metabolism(ko00240)	--	--	--	--	--	--	--	--	--	--
pos_19253	Obelin	-0.554828	6.74e-05	1.9062	down	-1.21646	0.000328836	2.55844	down	-0.661628	0.0623163	1.34143	unchanged	1.63193	C26H32N4O4	967.449	9.85803	--	--	--	--	--	--	HMDB0255880	--	Organic compounds	Organoheterocyclic compounds	Quinolines and derivatives	Benzoquinolines
pos_4623	4-Chloro-L-phenylalanine	0.572743	7.04e-05	1.90232	up	0.559599	0.0075705	1.54458	up	-0.0131442	0.93193	0.0916061	unchanged	0.620511	C9H10ClNO2	164.026	2.2438	--	--	--	--	--	--	HMDB0244605	--	Organic compounds	Organic acids and derivatives	Carboxylic acids and derivatives	Amino acids, peptides, and analogues
pos_4715	dTDP-5-dimethyl-L-lyxose	0.617773	7.05e-05	1.93747	up	0.652605	0.0236627	1.4734	up	0.0348324	0.869796	0.209931	unchanged	42.8216	C17H28N2O15P2	601.084	2.28767	C12481	Polyketide sugar unit biosynthesis(ko00523);;Metabolic pathways(ko01100);;Biosynthesis of nucleotide sugars(ko01250)	--	--	--	--	--	--	--	--	--	--
pos_15523	3beta-Hydroxy-4beta,14alpha-dimethyl-9beta,19-cyclo-5alpha-ergost-24(24(1))-en-4alpha-carboxylate	-1.28818	7.3e-05	2.29304	down	-1.91236	1.54e-05	2.13148	down	-0.624183	0.190474	0.542103	unchanged	-11.487	C31H50O3	941.748	8.08372	C22116	Steroid biosynthesis(ko00100);;Metabolic pathways(ko01100)	--	--	--	--	--	--	--	--	--	--
neg_5842	5-Oxoavermectin ''1a'' aglycone	2.43032	7.54e-05	1.70085	up	2.31201	0.000103136	2.85713	up	-0.118308	0.729398	0.26417	unchanged	23.7468	C34H46O8	1163.66	4.5886	C11978	Metabolic pathways(ko01100)	--	--	--	--	--	--	--	--	--	--
neg_10906	(1S,2S,4S,5R)-1,8-Epoxy-p-menthane-2,5-diol	0.838919	8.19e-05	2.0806	up	1.02993	0.00806677	2.18258	up	0.191012	0.4863	0.25575	unchanged	-3.66669	C10H18O3	185.118	8.75488	--	--	--	--	--	--	HMDB0033010	219546-83-5	Organic compounds	Organoheterocyclic compounds	Oxanes	--
neg_11157	1-Stearoyl-sn-glycerol 3-phosphocholine	-0.358247	8.67e-05	2.07357	down	-0.441739	0.000477902	2.04467	down	-0.0834928	0.481671	0.0923233	unchanged	-2.3754	C26H54NO7P	568.361	8.91122	--	--	--	--	--	--	--	--	--	--	--	--
pos_18861	1-Palmitoylglycerol	-0.659072	9.61e-05	1.88679	down	-0.609923	0.00289831	1.94471	down	0.0491489	0.83353	0.125018	unchanged	-1.23071	C19H38O4	313.273	9.666	--	--	--	--	--	--	HMDB0011564	32899-41-5	Organic compounds	Lipids and lipid-like molecules	Glycerolipids	Monoradylglycerols
neg_5458	(5R,6S)-3-(2-Carbamoyloxyethylsulfanyl)-6-(1-hydroxyethyl)-7-oxo-4-thia-1-azabicyclo[3.2.0]hept-2-ene-2-carboxylic acid	0.716681	0.000100828	1.90368	up	0.817492	0.025375	1.67748	up	0.100811	0.697834	0.235814	unchanged	9.72499	C11H14N2O6S2	333.025	4.23368	--	--	--	--	--	--	HMDB0247681	--	Organic compounds	Organic acids and derivatives	Carboxylic acids and derivatives	Amino acids, peptides, and analogues
pos_13434	Carbamazepine-o-quinone	-1.16541	0.000131063	2.16741	down	-1.7661	2.27e-06	2.23603	down	-0.600681	0.0514607	0.495177	unchanged	0.591583	C15H10N2O3	533.146	7.40662	C16606	Drug metabolism - cytochrome P450(ko00982)	--	--	--	--	HMDB0060566	--	Organic compounds	Organoheterocyclic compounds	Benzazepines	Dibenzazepines
pos_4667	Prunin 4'',6''-di-O-gallate	0.722043	0.000146236	1.86127	up	0.66709	0.0264973	1.32347	up	-0.0549529	0.797518	0.0634804	unchanged	4.56839	C35H30O18	777.11	2.25837	--	--	--	--	--	--	HMDB0033652	--	Organic compounds	Phenylpropanoids and polyketides	Flavonoids	Flavonoid glycosides
neg_11156	1-heptadecanoyl-sn-glycero-3-phosphocholine	-0.333109	0.000148563	2.03704	down	-0.419721	0.000701449	2.00794	down	-0.0866118	0.449773	0.133177	unchanged	-0.580796	C25H52NO7P	508.341	8.91122	--	--	LMGP01050024	Glycerophospholipids [GP]	Glycerophosphocholines [GP01]	Monoacylglycerophosphocholines [GP0105]	--	--	--	--	--	--
pos_4657	rebamipide	0.731272	0.00014958	1.85024	up	0.705096	0.0187456	1.39476	up	-0.0261763	0.901406	0.0326526	unchanged	1.6292	C19H15ClN2O4	779.108	2.25108	--	--	--	--	--	--	HMDB0257127	--	Organic compounds	Benzenoids	Benzene and substituted derivatives	Benzoic acids and derivatives
pos_3863	Arginyllysine	-1.19118	0.000176475	1.86051	down	-1.24601	0.000224765	1.58649	down	-0.0548264	0.862379	0.00197181	unchanged	1.9599	C12H26N6O3	605.422	11.214	--	--	--	--	--	--	HMDB0028714	40968-46-5	Organic compounds	Organic acids and derivatives	Carboxylic acids and derivatives	Amino acids, peptides, and analogues
pos_17041	Chloroxanthin	-0.647748	0.000191769	2.05181	down	-0.535327	0.00355252	1.46643	down	0.112421	0.567727	0.416607	unchanged	11.0525	C40H60O	556.47	8.73943	C15892	Metabolic pathways(ko01100)	LMPR01070113	Prenol Lipids [PR]	Isoprenoids [PR01]	C40 isoprenoids (tetraterpenes) [PR0107]	--	--	--	--	--	--
pos_9125	Androstenediol	1.86495	0.000207201	1.61898	up	2.31033	0.00532957	2.34261	up	0.445378	0.320977	0.394617	unchanged	-6.30322	C19H30O2	581.453	4.96492	C04295	Steroid hormone biosynthesis(ko00140);;Ovarian steroidogenesis(ko04913)	LMST02020005	Sterol Lipids [ST]	Steroids [ST02]	C19 steroids (androgens) and derivatives [ST0202]	HMDB0003818	521-17-5	Organic compounds	Lipids and lipid-like molecules	Steroids and steroid derivatives	Androstane steroids
pos_17267	PE(18:0/0:0)	-0.576582	0.000209813	1.95027	down	-0.636291	0.00285113	1.69596	down	-0.0597092	0.780541	0.0435294	unchanged	2.09495	C23H48NO7P	482.325	8.85293	--	--	LMGP02050001	Glycerophospholipids [GP]	Glycerophosphoethanolamines [GP02]	Monoacylglycerophosphoethanolamines [GP0205]	--	--	--	--	--	--
neg_3489	N-(4-Hydroxycinnamoyl)tyrosine	0.496854	0.000210469	1.84941	up	0.379625	0.0378426	1.14035	up	-0.117229	0.394289	0.402869	unchanged	8.92679	C18H17NO5	362.083	2.24953	--	--	--	--	--	--	HMDB0039502	77201-66-2	Organic compounds	Organic acids and derivatives	Carboxylic acids and derivatives	Amino acids, peptides, and analogues
pos_13676	Octadecanol	-0.362316	0.00021925	1.86608	down	-0.600227	0.00148226	2.22208	down	-0.237911	0.206914	0.785324	unchanged	1.09485	C18H38O	312.326	7.50585	--	--	LMFA05000085	Fatty Acyls [FA]	Fatty alcohols [FA05]	--	HMDB0002350	112-92-5	Organic compounds	Lipids and lipid-like molecules	Fatty Acyls	Fatty alcohols
pos_4628	3-Hydroxynitrazepam	0.490015	0.000221541	1.79594	up	0.470238	0.0138068	1.3875	up	-0.019777	0.89167	0.0302575	unchanged	7.94816	C15H11N3O4	298.085	2.2438	--	--	--	--	--	--	--	--	--	--	--	--
neg_3484	Sulfamoxole	0.521381	0.000221741	1.82745	up	0.37851	0.0498013	1.06727	up	-0.142871	0.330038	0.480019	unchanged	-7.51628	C11H13N3O3S	312.064	2.24953	--	--	--	--	--	--	HMDB0015688	729-99-7	Organic compounds	Benzenoids	Benzene and substituted derivatives	Benzenesulfonamides
neg_1857	m-Trigallic acid	0.213	0.000227848	1.86464	up	0.234528	0.0121079	1.67349	up	0.0215279	0.785666	0.145678	unchanged	-0.515946	C21H14O13	495.018	0.91505	--	--	--	--	--	--	HMDB0030559	2131-66-0	Organic compounds	Phenylpropanoids and polyketides	Depsides and depsidones	--
pos_4637	Asp Asp Asp	0.498195	0.000237738	1.79796	up	0.496318	0.0148731	1.40818	up	-0.00187645	0.990292	0.104826	unchanged	-0.846844	C12H17N3O10	346.088	2.2438	--	--	--	--	--	--	--	--	--	--	--	--
pos_3507	Myricanene B 5-[arabinosyl-(1->6)-glucoside]	-2.01267	0.000247044	2.46923	down	-1.42933	0.00315888	1.35126	down	0.583341	0.234395	0.738519	unchanged	0.330996	C32H42O13	599.249	11.0148	--	--	--	--	--	--	HMDB0039348	--	Organic compounds	Phenylpropanoids and polyketides	Diarylheptanoids	Cyclic diarylheptanoids
pos_17262	Oleyl alcohol	-0.698121	0.000248521	1.88606	down	-0.806056	0.00395328	1.77788	down	-0.107935	0.725179	0.00547899	unchanged	-0.752789	C18H36O	310.31	8.85293	--	--	LMFA05000684	Fatty Acyls [FA]	Fatty alcohols [FA05]	--	HMDB0029632	143-28-2	Organic compounds	Lipids and lipid-like molecules	Fatty Acyls	Fatty alcohols
pos_15317	Ethyl 3-hydroxytridecanoate	-0.304565	0.000277839	1.79836	down	-0.599799	0.000186924	2.50951	down	-0.295234	0.0600502	1.06744	unchanged	-3.40688	C15H30O3	534.471	8.04088	--	--	--	--	--	--	HMDB0059866	--	Organic compounds	Lipids and lipid-like molecules	Fatty Acyls	Fatty alcohols
pos_6799	Glycyl-Arginine	0.508705	0.000282869	1.88747	up	0.421278	0.000998219	1.64567	up	-0.0874276	0.335639	0.462024	unchanged	0.861498	C8H17N5O3	273.167	3.8979	--	--	--	--	--	--	HMDB0028835	--	Organic compounds	Organic acids and derivatives	Carboxylic acids and derivatives	Amino acids, peptides, and analogues
pos_4870	indole-3-acetyl-beta-4-D-glucose	0.510265	0.000291634	1.75658	up	0.417674	0.0181123	1.23069	up	-0.0925908	0.465382	0.316798	unchanged	0.136761	C16H19NO7	376.079	2.3957	--	--	--	--	--	--	HMDB0304390	--	Organic compounds	Organoheterocyclic compounds	Indoles and derivatives	Indolyl carboxylic acids and derivatives
pos_10892	(9Z)-Octadecenoic acid	1.28735	0.000322218	1.65918	up	1.09583	0.0393459	1.37223	up	-0.191518	0.597936	0.171357	unchanged	-4.90091	C18H34O2	282.254	5.84643	C00712	Fatty acid biosynthesis(ko00061);;Cutin, suberine and wax biosynthesis(ko00073);;Biosynthesis of unsaturated fatty acids(ko01040);;Longevity regulating pathway - worm(ko04212)	--	--	--	--	HMDB0000207	112-80-1	Organic compounds	Lipids and lipid-like molecules	Fatty Acyls	Fatty acids and conjugates
pos_14061	Eicosanoyl-EA	-0.253573	0.000330786	1.83097	down	-0.318928	0.00600758	1.90753	down	-0.0653553	0.570611	0.272093	unchanged	1.44507	C22H45NO2	356.353	7.6486	--	--	LMFA08040038	Fatty Acyls [FA]	Fatty amides [FA08]	N-acyl ethanolamines (endocannabinoids) [FA0804]	HMDB0248559	--	Organic compounds	Organic nitrogen compounds	Organonitrogen compounds	Amines
pos_18949	Bucolome	-1.21626	0.000342417	1.84089	down	-1.24801	0.00247625	1.65683	down	-0.0317553	0.950998	0.14517	unchanged	-6.61584	C14H22N2O3	249.158	9.68028	--	--	--	--	--	--	HMDB0249422	--	Organic compounds	Organoheterocyclic compounds	Diazines	Pyrimidines and pyrimidine derivatives
neg_6919	prasterone sulfate	0.672739	0.000350297	1.9531	up	0.567702	0.015346	1.52599	up	-0.105037	0.550506	0.688721	unchanged	-0.423024	C19H28O5S	367.158	5.54097	--	--	--	--	--	--	HMDB0001032	651-48-9	Organic compounds	Lipids and lipid-like molecules	Steroids and steroid derivatives	Sulfated steroids
neg_3427	2,3,4,5,6,7-Hexahydroxyheptanoic acid	-0.399403	0.000393755	2.22642	down	-0.510966	0.00163105	1.75043	down	-0.111563	0.429306	0.557467	unchanged	-0.0882922	C7H14O8	261.038	2.21322	--	--	--	--	--	--	HMDB0240292	--	Organic compounds	Organic oxygen compounds	Organooxygen compounds	Carbohydrates and carbohydrate conjugates
neg_1977	BEFLOXATONE	0.56844	0.000401076	1.76525	up	0.612209	0.0122728	1.64035	up	0.043769	0.812079	0.211075	unchanged	-5.74094	C15H18F3NO5	394.11	1.7536	--	--	--	--	--	--	HMDB0248929	--	Organic compounds	Benzenoids	Phenol ethers	--
pos_6790	Propanal	1.33015	0.000406364	1.87886	up	1.0347	0.00372121	1.46419	up	-0.295452	0.118124	0.683193	unchanged	2.47661	C3H6O	117.091	3.8979	C00479	Propanoate metabolism(ko00640);;Metabolic pathways(ko01100)	--	--	--	--	HMDB0003366	123-38-6	Organic compounds	Organic oxygen compounds	Organooxygen compounds	Carbonyl compounds
pos_17266	LysoPA(0:0/18:0)	-0.81361	0.000428457	1.78303	down	-1.23356	1.35e-05	2.20297	down	-0.41995	0.186542	0.359695	unchanged	4.86206	C21H43O7P	421.273	8.85293	--	--	--	--	--	--	HMDB0007850	--	Organic compounds	Lipids and lipid-like molecules	Glycerophospholipids	Glycerophosphates
neg_2334	Macrophorin C	-0.231774	0.000467156	2.11952	down	-0.176363	0.0371162	1.35117	down	0.0554103	0.459498	0.572213	unchanged	-6.01083	C22H32O5	421.221	10.2428	--	--	--	--	--	--	HMDB0030455	85764-11-0	Organic compounds	Organic oxygen compounds	Organooxygen compounds	Carbonyl compounds
pos_10179	alpha-Hydroxy-1-methyl-1H-indole-3-propanoic acid	3.01994	0.000474678	1.63114	up	3.30994	0.0434359	1.73149	up	0.29	0.683704	0.059992	unchanged	-0.761631	C12H13NO3	184.076	5.48153	--	--	--	--	--	--	HMDB0038338	--	Organic compounds	Organoheterocyclic compounds	Indoles and derivatives	Indolyl carboxylic acids and derivatives
neg_9708	12,13-DiHODE	-0.576818	0.000516374	2.17185	down	-0.655681	0.000387304	1.74472	down	-0.0788638	0.591463	0.46356	unchanged	-1.10543	C18H32O4	333.204	7.96328	--	--	--	--	--	--	HMDB0010201	--	Organic compounds	Lipids and lipid-like molecules	Fatty Acyls	Lineolic acids and derivatives
pos_13677	Homophytanic acid	-0.88695	0.00051893	2.02752	down	-1.4135	2.11e-05	2.01864	down	-0.526549	0.0680659	0.645385	unchanged	-2.03245	C21H42O2	344.352	7.51298	--	--	LMPR0104010038	Prenol Lipids [PR]	Isoprenoids [PR01]	C20 isoprenoids (diterpenes) [PR0104]	HMDB0002337	10339-79-4	Organic compounds	Lipids and lipid-like molecules	Prenol lipids	Diterpenoids
pos_1746	Arginyl-Cysteine	0.434165	0.000522447	1.83185	up	0.693665	0.01025	2.05154	up	0.2595	0.224613	1.01658	unchanged	22.8752	C9H19N5O3S	278.149	1.21052	--	--	--	--	--	--	HMDB0304777	--	Organic compounds	Organic acids and derivatives	Carboxylic acids and derivatives	Amino acids, peptides, and analogues
pos_13852	Simvastatin	0.359961	0.000523916	1.75968	up	0.412769	0.00350497	1.69989	up	0.0528078	0.643363	0.316645	unchanged	-4.72128	C25H38O5	457.233	7.56295	--	--	--	--	--	--	HMDB0005007	79902-63-9	Organic compounds	Organoheterocyclic compounds	Lactones	Delta valerolactones
neg_10996	Cobinamide	-1.00192	0.000528044	2.21104	down	-1.1456	0.000986288	1.82683	down	-0.143685	0.688524	0.404105	unchanged	15.9524	C48H72CoN11O8	1010.48	8.8327	C05774	Porphyrin metabolism(ko00860)	--	--	--	--	HMDB0006902	13497-85-3	Organic compounds	Organoheterocyclic compounds	Tetrapyrroles and derivatives	Metallotetrapyrroles
pos_4039	PE(20:4(6Z,8E,10E,14Z)-2OH(5S,12R)/22:0)	-0.469382	0.000535377	1.5804	down	-0.387415	0.0284649	1.67255	down	0.0819672	0.696433	0.116152	unchanged	-3.45922	C47H86NO10P	894.559	11.2282	--	--	--	--	--	--	HMDB0283751	--	--	--	--	--
pos_8882	Nigellic acid	0.431273	0.000541649	1.45826	up	0.481044	0.0134636	2.03121	up	0.0497716	0.769703	0.292195	unchanged	1.77937	C15H20O5	303.121	4.87008	--	--	--	--	--	--	HMDB0036094	91897-25-5	Organic compounds	Lipids and lipid-like molecules	Prenol lipids	Sesquiterpenoids
pos_2171	PE(20:4(8Z,11Z,14Z,17Z)/24:0)	-0.411412	0.00054194	1.67289	down	-0.448388	0.00373983	1.8671	down	-0.0369757	0.824111	0.154658	unchanged	4.38318	C49H90NO8P	851.644	10.0944	--	--	--	--	--	--	HMDB0009442	--	Organic compounds	Lipids and lipid-like molecules	Glycerophospholipids	Glycerophosphoethanolamines
neg_6946	Flurazepam	1.30415	0.000558024	1.8087	up	1.25788	0.0308996	1.60902	up	-0.0462665	0.901833	0.411147	unchanged	-24.299	C21H23ClFN3O	773.277	5.54097	--	--	--	--	--	--	HMDB0014828	17617-23-1	Organic compounds	Organoheterocyclic compounds	Benzodiazepines	1,4-benzodiazepines
pos_4617	2-Hydroxy-7-methoxy-5-methyl-1-naphthoyl-CoA	0.728147	0.000568706	1.72355	up	0.69105	0.0480074	1.18114	up	-0.0370963	0.88099	0.0755471	unchanged	20.5757	C34H46N7O19P3S	981.198	2.22925	C20842	Metabolic pathways(ko01100)	--	--	--	--	--	--	--	--	--	--
pos_5623	Oxyapramycin	2.43003	0.000593761	1.51477	up	2.82898	0.0412449	1.80244	up	0.39895	0.561339	0.40197	unchanged	12.7297	C21H41N5O12	556.29	3.10957	C17997	Neomycin, kanamycin and gentamicin biosynthesis(ko00524)	--	--	--	--	--	--	--	--	--	--
neg_1724	para-hydroxyrosiglitazone	0.308918	0.000639324	1.74876	up	0.599212	0.0135391	2.08865	up	0.290293	0.149668	1.33362	unchanged	2.72707	C18H19N3O4S	372.103	0.81335	--	--	--	--	--	--	HMDB0060981	--	Organic compounds	Benzenoids	Phenol ethers	--
pos_12050	Biliverdin hydrochloride	-0.935761	0.000722407	2.29626	down	-1.34525	4.9e-05	1.85065	down	-0.409487	0.0819706	0.947331	unchanged	0.802228	C33H34N4O6	583.256	6.57968	--	--	--	--	--	--	--	--	--	--	--	--
pos_3404	2R-Hydroxymethyl-3S-hydroxypyrolidine	-0.339341	0.000724082	1.49722	down	-0.439862	0.000163646	2.34514	down	-0.10052	0.432691	0.275822	unchanged	3.66026	C5H11NO2	118.087	10.9361	--	--	--	--	--	--	HMDB0304601	--	Organic compounds	Organoheterocyclic compounds	Pyrrolidines	--
pos_3145	PC(24:0/PGD2)	-0.873221	0.000725261	2.18746	down	-1.40426	1.23e-05	2.17977	down	-0.531042	0.0229041	0.992296	unchanged	3.03855	C52H96NO11P	983.709	10.7154	--	--	--	--	--	--	HMDB0288620	--	--	--	--	--
neg_11492	2-hydroxyhexadecanoic acid	-0.518434	0.000787382	1.96399	down	-0.526435	0.0091122	1.34058	down	-0.0080012	0.966099	0.0897763	unchanged	1.45397	C16H32O3	271.228	9.27455	--	--	--	--	--	--	HMDB0031057	16452-52-1	Organic compounds	Lipids and lipid-like molecules	Fatty Acyls	Fatty acids and conjugates
pos_12047	gamma-Glutamyl-N'-(2-hydroxyphenyl)hydrazide	-1.22337	0.000882785	2.15028	down	-1.26949	0.00592946	1.44527	down	-0.0461131	0.931915	0.356942	unchanged	-8.51954	C23H27N7O5	523.237	6.57968	--	--	--	--	--	--	HMDB0252617	--	Organic compounds	Organic oxygen compounds	Organooxygen compounds	Carbonyl compounds
pos_1846	7-Mercaptoheptanoylthreonine	0.340909	0.00089563	1.68211	up	0.441172	0.000884585	1.87739	up	0.100264	0.306513	0.659386	unchanged	-12.9462	C11H21NO4S	264.123	1.76193	C16594	Metabolic pathways(ko01100)	--	--	--	--	--	--	--	--	--	--
pos_18746	Lycaconitine	-0.584052	0.000925964	2.04754	down	-0.345998	0.0292358	1.16738	down	0.238054	0.0552678	1.06444	unchanged	-11.0964	C36H48N2O10	669.331	9.63745	C08696	--	--	--	--	--	--	--	--	--	--	--
neg_3493	UDP-2,3-dideoxy-2-acetamido-3-acetamidino-alpha-D-mannuronic acid	-0.809006	0.000971733	1.92217	down	-0.80907	0.018397	1.40617	down	-6.48e-05	0.999868	0.00798754	unchanged	34.411	C19H29N5O17P2	660.119	2.24953	C22246	Metabolic pathways(ko01100);;Biosynthesis of nucleotide sugars(ko01250)	--	--	--	--	--	--	--	--	--	--
neg_1850	N-Formyl-L-glutamic acid	0.211043	0.00103357	1.76838	up	0.329098	0.000754726	2.08167	up	0.118054	0.133939	0.852008	unchanged	-4.9271	C6H9NO5	196.022	0.91505	--	--	--	--	--	--	HMDB0003470	1681-96-5	Organic compounds	Organic acids and derivatives	Carboxylic acids and derivatives	Amino acids, peptides, and analogues
neg_11224	DG(15:0/20:4(5Z,8Z,11Z,14Z)/0:0)	1.85035	0.00108242	1.36388	up	2.53686	0.029283	1.73221	up	0.686502	0.301775	0.620116	unchanged	-4.72014	C38H66O5	637.458	8.9826	--	--	--	--	--	--	HMDB0007083	--	Organic compounds	Lipids and lipid-like molecules	Glycerolipids	Diradylglycerols
neg_9077	PC(2:0/20:4(6Z,8E,10E,14Z)-2OH(5S,12R))	0.524423	0.00112616	1.52574	up	0.524853	0.0236917	1.4491	up	0.000430061	0.998153	0.181813	unchanged	-4.53471	C30H52NO10P	662.328	7.62135	--	--	--	--	--	--	HMDB0288838	--	--	--	--	--
pos_5339	Fluciclovine	0.461897	0.00120057	1.59743	up	0.628249	0.00247529	1.72449	up	0.166352	0.295138	0.877345	unchanged	-0.816659	C5H8FNO2	305.071	2.84982	--	--	--	--	--	--	HMDB0244302	--	Organic compounds	Organic acids and derivatives	Carboxylic acids and derivatives	Amino acids, peptides, and analogues
pos_19442	Nartograstim	-0.942129	0.00138246	1.70658	down	-1.24771	0.00579911	1.9056	down	-0.305582	0.588429	0.279117	unchanged	-2.28962	C30H49N9O10S	769.364	9.95082	--	--	--	--	--	--	HMDB0255464	--	Organic compounds	Organic acids and derivatives	Carboxylic acids and derivatives	Amino acids, peptides, and analogues
pos_11134	6-O-Acetylaustroinulin	-0.95889	0.00139175	2.20035	down	-1.04559	0.00134859	1.42707	down	-0.0866998	0.675735	0.358725	unchanged	1.11844	C22H36O4	403.225	6.00762	--	--	--	--	--	--	HMDB0036803	75207-46-4	Organic compounds	Lipids and lipid-like molecules	Prenol lipids	Diterpenoids
pos_4675	(2S,5S)-trans-Carboxymethylproline	0.24806	0.00140327	1.53031	up	0.298815	9.33e-05	1.73566	up	0.0507547	0.356966	0.537227	unchanged	-31.106	C7H11NO4	196.053	2.26567	C17366	Metabolic pathways(ko01100)	--	--	--	--	--	--	--	--	--	--
pos_7007	7alpha-Hydroxydehydroepiandrosterone	0.720387	0.00144886	1.55327	up	1.19803	0.00663672	1.91158	up	0.477647	0.13852	1.07891	unchanged	4.78626	C19H28O3	346.239	4.0214	C18045	Steroid hormone biosynthesis(ko00140)	--	--	--	--	--	--	--	--	--	--
pos_12876	Diprotin A	0.372519	0.00156189	1.47301	up	0.267253	0.0268041	1.17667	up	-0.105266	0.298175	0.32479	unchanged	-0.676984	C17H31N3O4	306.217	7.09233	--	--	--	--	--	--	HMDB0251473	--	Organic compounds	Organoheterocyclic compounds	Pyrroles	Substituted pyrroles
pos_7520	5,6-Dihydro-1,10-phenanthroline	0.440484	0.0015904	1.60513	up	0.62686	0.0388685	1.53623	up	0.186376	0.4368	0.623447	unchanged	1.88201	C12H10N2	221.048	4.23135	--	--	--	--	--	--	HMDB0246859	--	Organic compounds	Organoheterocyclic compounds	Phenanthrolines	--
pos_11799	5-Oxo-delta-bilirubin	-0.875342	0.00168582	2.19337	down	-0.80447	0.0129374	1.3613	down	0.0708721	0.807653	0.0751907	unchanged	0.898452	C33H34N4O7	599.25	6.47815	C20666	Porphyrin metabolism(ko00860)	--	--	--	--	--	--	--	--	--	--
neg_6777	Zidovudine	3.58915	0.00173116	1.4917	up	3.67303	0.0474647	1.71063	up	0.0838874	0.909263	0.259049	unchanged	-29.8883	C10H13N5O4	302.058	5.48235	C07210	Bile secretion(ko04976)	--	--	--	--	HMDB0014638	30516-87-1	Organic compounds	Nucleosides, nucleotides, and analogues	Pyrimidine nucleosides	Pyrimidine 2',3'-dideoxyribonucleosides
neg_6777	Zidovudine	3.58915	0.00173116	1.4917	up	3.67303	0.0474647	1.71063	up	0.0838874	0.909263	0.259049	unchanged	-29.8883	C10H13N5O4	302.058	5.48235	C07210	Bile secretion(ko04976)	--	--	--	--	HMDB0014638	30516-87-1	Organic compounds	Nucleosides, nucleotides, and analogues	Pyrimidine nucleosides	Pyrimidine 2',3'-dideoxyribonucleosides
pos_1734	DL-Leucine	0.344956	0.00176353	1.47972	up	0.627712	0.00466476	2.18934	up	0.282755	0.118472	1.14179	unchanged	2.02298	C6H13NO2	132.102	1.18897	--	--	--	--	--	--	--	--	--	--	--	--
pos_14875	22alpha-Hydroxy-5alpha-campestan-3-one	-0.256394	0.00180842	1.5754	down	-0.179085	0.0329857	1.39342	down	0.0773086	0.397861	0.243036	unchanged	-21.8731	C28H48O2	399.353	7.89795	C15797	Metabolic pathways(ko01100)	--	--	--	--	HMDB0012112	208586-82-7	Organic compounds	Lipids and lipid-like molecules	Steroids and steroid derivatives	Bile acids, alcohols and derivatives
neg_7006	Pyrrole-2-carboxylic acid	1.00269	0.00189186	1.51872	up	1.61414	0.0253749	1.8278	up	0.611447	0.224236	0.886083	unchanged	-3.68287	C5H5NO2	110.024	5.60687	--	--	--	--	--	--	HMDB0004230	634-97-9	Organic compounds	Organoheterocyclic compounds	Pyrroles	Pyrrole carboxylic acids and derivatives
neg_1545	4-Ketoifosfamide	0.191273	0.00189748	1.64635	up	0.235748	0.0122636	1.62318	up	0.0444751	0.562023	0.495338	unchanged	-0.494242	C7H13Cl2N2O3P	593.006	0.747833	C16554	Drug metabolism - cytochrome P450(ko00982)	--	--	--	--	HMDB0060690	--	Organic compounds	Organoheterocyclic compounds	Oxazaphosphinanes	Isofamides
pos_3483	Ganglioside GA2 (d18:1/18:0)	-0.838966	0.00199816	1.79372	down	-1.06528	0.000212294	1.70141	down	-0.22631	0.366186	0.413314	unchanged	9.42989	C56H104N2O18	1092.74	11.0148	--	--	--	--	--	--	HMDB0004891	--	Organic compounds	Lipids and lipid-like molecules	Sphingolipids	Glycosphingolipids
pos_13680	22-Hydroxydocosanoic acid	-0.249084	0.00202203	1.58265	down	-0.450656	0.00425412	2.09176	down	-0.201572	0.198705	0.772061	unchanged	1.02428	C22H44O3	374.363	7.50585	C19623	Cutin, suberine and wax biosynthesis(ko00073)	--	--	--	--	HMDB0302963	--	Organic compounds	Lipids and lipid-like molecules	Fatty Acyls	Fatty acids and conjugates
pos_9430	Inosine 5'-tetraphosphate	4.64131	0.00204507	1.32529	up	6.07745	0.0212787	2.11055	up	1.43615	0.125711	1.47112	unchanged	-1.70614	C10H16N4O17P4	570.942	5.08908	C03614	Purine metabolism(ko00230);;Metabolic pathways(ko01100)	--	--	--	--	--	--	--	--	--	--
pos_7633	N'-Nitrosoanatabine	-1.56086	0.00205277	2.2397	down	-2.27914	0.000470209	1.6077	down	-0.718272	0.151063	0.997801	unchanged	-3.48468	C10H11N3O	190.097	4.29685	C19478	--	--	--	--	--	--	--	--	--	--	--
pos_7804	bk-MDEA	0.707518	0.00213324	1.49867	up	0.762432	0.0232352	1.84476	up	0.0549142	0.845714	0.194073	unchanged	-1.51942	C12H15NO3	222.112	4.38407	--	--	--	--	--	--	HMDB0252083	--	Organic compounds	Organoheterocyclic compounds	Benzodioxoles	--
neg_1171	dITP	0.368167	0.00213732	1.89538	up	0.637156	0.0153413	1.86246	up	0.268989	0.202276	1.24015	unchanged	-9.17193	C10H15N4O13P3	512.955	0.627183	C01345	Purine metabolism(ko00230);;Nucleotide metabolism(ko01232)	--	--	--	--	HMDB0003537	16595-02-1	Organic compounds	Nucleosides, nucleotides, and analogues	Purine nucleotides	Purine deoxyribonucleotides
pos_12467	20,26-Dihydroxyecdysone	0.477174	0.00213957	1.5481	up	0.663779	0.0131626	1.68694	up	0.186605	0.363453	0.68366	unchanged	22.6717	C27H44O8	538.349	6.80328	C16500	Insect hormone biosynthesis(ko00981)	LMST01010184	Sterol Lipids [ST]	Sterols [ST01]	Cholesterol and derivatives [ST0101]	HMDB0245570	--	Organic compounds	Lipids and lipid-like molecules	Steroids and steroid derivatives	Bile acids, alcohols and derivatives
pos_17016	2-hexadecenal	-0.805564	0.00217628	1.68091	down	-0.649951	0.048644	1.28186	down	0.155613	0.682297	0.439986	unchanged	0.0897947	C16H30O	239.237	8.72515	--	--	LMFA06000089	Fatty Acyls [FA]	Fatty aldehydes [FA06]	--	HMDB0060482	--	Organic compounds	Lipids and lipid-like molecules	Fatty Acyls	Fatty aldehydes
neg_3430	D-Fructose 1,6-bisphosphate	-0.213067	0.00218351	1.70667	down	-0.358321	8.55e-05	2.07274	down	-0.145254	0.0555662	1.20168	unchanged	-13.9573	C6H14O12P2	338.984	2.20595	C00354	Phenylalanine, tyrosine and tryptophan biosynthesis(ko00400);;Metabolic pathways(ko01100);;Carbon metabolism(ko01200);;AMPK signaling pathway(ko04152);;Glucagon signaling pathway(ko04922);;Central carbon metabolism in cancer(ko05230)	--	--	--	--	HMDB0001058	34693-15-7	Organic compounds	Organic oxygen compounds	Organooxygen compounds	Carbohydrates and carbohydrate conjugates
neg_4395	Pymetrozine	2.81633	0.00223716	1.47612	up	2.056	0.0488963	1.64505	up	-0.760334	0.218081	0.676417	unchanged	3.72237	C10H11N5O	238.072	3.35238	C18590	--	--	--	--	--	HMDB0256932	--	Organic compounds	Organoheterocyclic compounds	Triazines	1,2,4-triazines
pos_17225	PE-NMe2(22:5(7Z,10Z,13Z,16Z,19Z)/24:1(15Z))	0.45631	0.00223959	1.46792	up	0.495007	0.0109139	1.69862	up	0.0386964	0.808065	0.304571	unchanged	-1.42612	C53H94NO8P	942.634	8.81795	--	--	--	--	--	--	HMDB0114575	--	Organic compounds	Lipids and lipid-like molecules	Glycerophospholipids	Glycerophosphoethanolamines
neg_10170	Ruscogenin	-1.14489	0.00232485	1.95444	down	-1.1584	0.00923646	1.25625	down	-0.0135106	0.975849	0.148283	unchanged	-3.72321	C27H42O4	429.299	8.19837	C08909	--	LMST01080038	Sterol Lipids [ST]	Sterols [ST01]	Spirostanols and derivatives [ST0108]	HMDB0257364	--	Organic compounds	Lipids and lipid-like molecules	Prenol lipids	Triterpenoids
pos_19297	Monoethylglycinexylidide	-0.683996	0.00235586	1.15915	down	-0.475881	0.0315248	1.49184	down	0.208115	0.504081	0.487459	unchanged	-10.9747	C12H18N2O	206.139	9.87945	C16561	Drug metabolism - cytochrome P450(ko00982)	--	--	--	--	HMDB0060656	7728-40-7	Organic compounds	Organic acids and derivatives	Carboxylic acids and derivatives	Amino acids, peptides, and analogues
neg_10229	1-octen-3-hydroperoxide	-0.348685	0.00237489	1.54013	down	-0.433376	0.000702835	1.70947	down	-0.084691	0.465035	0.384162	unchanged	-2.19977	C8H16O2	287.222	8.24833	--	--	--	--	--	--	HMDB0303863	--	Organic compounds	Organic oxygen compounds	Organic hydroperoxides	Allylic hydroperoxides
neg_9050	Jubanine C	0.565755	0.00254973	1.45761	up	0.753759	0.012401	1.65506	up	0.188005	0.409905	0.781778	unchanged	-8.84134	C39H47N5O5	686.327	7.59995	--	--	--	--	--	--	HMDB0037300	159226-00-3	Organic compounds	Organic acids and derivatives	Carboxylic acids and derivatives	Amino acids, peptides, and analogues
neg_10842	beta-Phellandrene	0.558292	0.00258096	1.69793	up	1.01336	0.0322828	1.93238	up	0.455067	0.225228	1.03825	unchanged	-6.97873	C10H16	331.262	8.69777	C19818	--	--	--	--	--	HMDB0036081	555-10-2	Organic compounds	Lipids and lipid-like molecules	Prenol lipids	Monoterpenoids
pos_18721	(-)-Nopol	-1.7075	0.00259314	1.86672	down	-2.10333	0.00136577	1.50986	down	-0.395826	0.444829	0.155031	unchanged	3.12091	C11H18O	149.133	9.63745	--	--	--	--	--	--	HMDB0030002	35836-73-8	Organic compounds	Lipids and lipid-like molecules	Prenol lipids	Monoterpenoids
pos_13988	Prolyl-phenylalanyl-arginine-4-nitroanilide	0.385009	0.00264665	1.62222	up	0.463404	0.0243973	1.48791	up	0.0783957	0.630312	0.508585	unchanged	8.51111	C26H34N8O5	580.304	7.62005	--	--	--	--	--	--	HMDB0259666	--	Organic compounds	Organic acids and derivatives	Carboxylic acids and derivatives	Amino acids, peptides, and analogues
neg_9894	PGP(i-24:0/20:3(6,8,11)-OH(5))	-0.321707	0.00266392	1.7102	down	-0.356857	0.0340635	1.4617	down	-0.0351505	0.832739	0.00906547	unchanged	6.79313	C50H94O14P2	1015.59	8.07772	--	--	--	--	--	--	HMDB0276024	--	--	--	--	--
neg_3606	UDP-2-acetamido-4-dehydro-2,6-dideoxyglucose	-0.192744	0.00269866	1.90971	down	-0.236068	0.000966638	1.69324	down	-0.043324	0.411036	0.369507	unchanged	-24.9857	C17H25N3O16P2	634.054	2.30767	C04613	Amino sugar and nucleotide sugar metabolism(ko00520);;Metabolic pathways(ko01100);;Biosynthesis of nucleotide sugars(ko01250)	--	--	--	--	--	--	--	--	--	--
neg_1611	UDP-glucose	0.228332	0.00295006	1.47986	up	0.462567	0.0366731	1.68462	up	0.234235	0.220175	1.35333	unchanged	-38.5865	C15H24N2O17P2	587.008	0.77685	C00029	Pentose and glucuronate interconversions(ko00040);;Galactose metabolism(ko00052);;Ascorbate and aldarate metabolism(ko00053);;Starch and sucrose metabolism(ko00500);;Amino sugar and nucleotide sugar metabolism(ko00520);;Neomycin, kanamycin and gentamicin biosynthesis(ko00524);;Glycerolipid metabolism(ko00561);;Metabolic pathways(ko01100);;Biosynthesis of cofactors(ko01240);;Biosynthesis of nucleo…	--	--	--	--	HMDB0000286	133-89-1	Organic compounds	Nucleosides, nucleotides, and analogues	Pyrimidine nucleotides	Pyrimidine nucleotide sugars
pos_7289	2-(2-Butoxyethoxy)ethanol	0.190673	0.00301726	1.37272	up	0.225133	0.000752428	1.79741	up	0.0344598	0.577477	0.325085	unchanged	0.214217	C8H18O3	185.115	4.14402	--	--	--	--	--	--	HMDB0244918	--	Organic compounds	Organic oxygen compounds	Organooxygen compounds	Ethers
neg_6186	p-MPPF	-1.12809	0.00315393	1.86635	down	-1.80215	0.00029921	1.54055	down	-0.674055	0.0973453	1.05428	unchanged	6.04746	C25H27FN4O2	433.207	4.89342	--	--	--	--	--	--	HMDB0244701	--	Organic compounds	Organoheterocyclic compounds	Diazinanes	Piperazines
pos_16061	Humulol	-0.462479	0.00323659	1.86432	down	-0.645723	0.00045804	1.7031	down	-0.183244	0.150185	1.04264	unchanged	0.0104417	C15H26O	240.232	8.29717	--	--	--	--	--	--	HMDB0038213	24405-58-1	Organic compounds	Lipids and lipid-like molecules	Prenol lipids	Sesquiterpenoids
neg_1762	UDP-N-acetylmuramoyl-L-alanine	0.283608	0.00328851	1.53945	up	0.680681	0.0187347	1.90662	up	0.397074	0.10616	1.64677	unchanged	-4.36878	C23H36N4O20P2	795.135	0.81335	C01212	Metabolic pathways(ko01100)	--	--	--	--	--	--	--	--	--	--
neg_10562	Nystatin	-0.514842	0.00333703	1.47755	down	-0.907653	2.54e-05	2.01578	down	-0.392811	0.0622149	0.803142	unchanged	3.41752	C47H75NO17	970.505	8.46268	C06572	--	LMPK06000001	Polyketides [PK]	Polyenes [PK06]	--	HMDB0014784	1400-61-9	Organic compounds	Organic oxygen compounds	Organooxygen compounds	Carbohydrates and carbohydrate conjugates
pos_4527	2-(2-Furanyl)-3-piperidinol	-0.491741	0.00333957	2.00595	down	-0.483954	0.0405575	1.27119	down	0.0077864	0.972658	0.0290526	unchanged	1.32971	C9H13NO2	185.129	2.11355	--	--	--	--	--	--	HMDB0039837	--	Organic compounds	Organic nitrogen compounds	Organonitrogen compounds	Amines
pos_8287	3-(3,4-Dihydroxyphenyl)-N-[2-(3,4-dihydroxyphenyl)ethyl]prop-2-enamide	-0.983251	0.00339585	2.14664	down	-1.35177	0.000680832	1.66904	down	-0.368517	0.158335	0.949938	unchanged	-1.51748	C17H17NO5	333.144	4.60145	--	--	--	--	--	--	HMDB0243579	--	Organic compounds	Phenylpropanoids and polyketides	Cinnamic acids and derivatives	Hydroxycinnamic acids and derivatives
pos_1892	Mahaleboside	0.562629	0.00341231	1.44853	up	0.643139	0.0270728	1.42499	up	0.0805104	0.708423	0.207422	unchanged	-1.18539	C15H16O8	342.118	1.88417	--	--	--	--	--	--	HMDB0032984	--	Organic compounds	Phenylpropanoids and polyketides	Coumarins and derivatives	Coumarin glycosides
neg_6263	Methylisopelletierine	-0.664762	0.00345489	1.77697	down	-0.993888	0.0004666	1.75899	down	-0.329126	0.223524	0.712867	unchanged	-4.8538	C9H17NO	200.128	4.95167	--	--	--	--	--	--	HMDB0030326	--	Organic compounds	Organoheterocyclic compounds	Piperidines	--
neg_9036	trans-EKODE-(E)-Ib	-0.583873	0.00347511	1.57489	down	-0.796556	0.000278542	1.63694	down	-0.212683	0.225076	0.621642	unchanged	-3.99398	C18H30O4	309.206	7.5928	--	--	--	--	--	--	--	--	--	--	--	--
pos_4919	TETRAHYDROURIDINE	1.30057	0.00350453	1.4091	up	1.5658	0.0351353	1.75504	up	0.265222	0.603239	0.00628275	unchanged	0.0137097	C9H16N2O6	213.087	2.50395	--	--	--	--	--	--	HMDB0258911	--	Organic compounds	Nucleosides, nucleotides, and analogues	Pyrimidine nucleosides	--
pos_18709	(3xi,5Z)-1,5-Octadien-3-ol	-2.30468	0.00357665	1.72326	down	-1.53413	0.0177677	1.0717	down	0.770552	0.262789	0.773649	unchanged	3.21327	C8H14O	109.102	9.63745	--	--	--	--	--	--	HMDB0030966	50306-18-8	Organic compounds	Lipids and lipid-like molecules	Fatty Acyls	Fatty alcohols
pos_916	Acetone cyanohydrin	-0.533011	0.00379616	1.4883	down	-1.0154	3.55e-05	1.83153	down	-0.482389	0.0277703	0.884173	unchanged	0.10839	C4H7NO	188.139	0.606	C02659	Metabolic pathways(ko01100)	--	--	--	--	HMDB0060427	--	Organic compounds	Organic oxygen compounds	Organooxygen compounds	Alcohols and polyols
neg_6417	(R)-2-Hydroxycaprylic acid	-0.563141	0.00387051	1.83934	down	-0.818377	0.000317654	1.59778	down	-0.255237	0.102794	1.11789	unchanged	-4.235	C8H16O3	159.102	5.0829	--	--	LMFA01050313	Fatty Acyls [FA]	Fatty Acids and Conjugates [FA01]	Hydroxy fatty acids [FA0105]	HMDB0002264	30117-44-3	Organic compounds	Lipids and lipid-like molecules	Fatty Acyls	Fatty acids and conjugates
neg_1812	1-(5-Phosphoribosyl)imidazole-4-acetate	0.171946	0.00390533	1.66026	up	0.370131	0.0208347	1.84278	up	0.198185	0.154872	1.36122	unchanged	-7.8505	C10H15N2O9P	337.042	0.82785	C04437	Histidine metabolism(ko00340)	--	--	--	--	HMDB0006032	2888-19-9	Organic compounds	Nucleosides, nucleotides, and analogues	Purine nucleosides	--
pos_6115	Convicine	0.418707	0.00390742	1.49117	up	0.773361	0.0320508	1.76387	up	0.354654	0.227036	1.0422	unchanged	-4.47101	C10H15N3O8	288.081	3.50695	C08430	--	--	--	--	--	HMDB0250445	--	Organic compounds	Organic oxygen compounds	Organooxygen compounds	Carbohydrates and carbohydrate conjugates
pos_5676	10-Hydroxycamtothecin	0.739548	0.00397139	1.50477	up	1.13069	0.00317251	1.88567	up	0.391143	0.134636	0.908823	unchanged	2.37774	C20H16N2O5	387.096	3.16742	--	--	--	--	--	--	--	--	--	--	--	--
pos_4524	2-Methyl-5-propyloxazole	-0.497815	0.00405256	1.97326	down	-0.548157	0.0233788	1.37172	down	-0.0503416	0.825641	0.208696	unchanged	4.27683	C7H11NO	126.092	2.11355	--	--	--	--	--	--	HMDB0037860	80935-99-5	Organic compounds	Organoheterocyclic compounds	Azoles	Oxazoles
pos_12428	Tridecanoic acid (Tridecylic acid)	0.639529	0.00410257	1.37112	up	0.771606	0.00687106	1.75662	up	0.132076	0.57602	0.155115	unchanged	3.49895	C13H26O2	256.228	6.77428	--	--	--	--	--	--	--	--	--	--	--	--
neg_9336	LysoPE(20_3(8Z,11Z,14Z)_0_0)	0.367877	0.00431844	1.3597	up	0.483828	0.0209252	1.48542	up	0.115952	0.490085	0.650246	unchanged	8.25422	C25H46NO7P	524.28	7.78553	--	--	--	--	--	--	--	--	--	--	--	--
pos_6111	hexamethylene bisacetamide	-1.78157	0.00433478	1.80343	down	-1.77168	0.00551551	1.10377	down	0.00989063	0.984974	0.0910623	unchanged	0.272056	C10H20N2O2	201.16	3.50695	--	--	--	--	--	--	HMDB0041901	3073-59-4	Organic compounds	Organic acids and derivatives	Carboximidic acids and derivatives	Carboximidic acids
pos_8446	Tridecanoic acid	-0.182691	0.00459048	1.49662	down	-0.148559	0.0417604	1.32331	down	0.0341326	0.635056	0.316759	unchanged	0.314738	C13H26O2	232.227	4.67428	C17076	--	LMFA01010013	Fatty Acyls [FA]	Fatty Acids and Conjugates [FA01]	Straight chain fatty acids [FA0101]	HMDB0000910	638-53-9	Organic compounds	Lipids and lipid-like molecules	Fatty Acyls	Fatty acids and conjugates
neg_7277	Pentamethylmelamine	-0.857053	0.00461755	1.84858	down	-0.888039	0.00730736	1.22239	down	-0.0309862	0.900578	0.270162	unchanged	9.34044	C8H16N6	241.144	5.82572	--	--	--	--	--	--	HMDB0256273	--	Organic compounds	Organic nitrogen compounds	Organonitrogen compounds	Amines
neg_4321	5-Hydroxyferulate	1.09478	0.00463111	1.2652	up	1.09421	0.0166667	1.33369	up	-0.000566855	0.998567	0.104022	unchanged	-2.52084	C10H10O5	209.045	3.28013	C05619	Metabolic pathways(ko01100)	--	--	--	--	HMDB0035484	110642-42-7	Organic compounds	Phenylpropanoids and polyketides	Cinnamic acids and derivatives	Hydroxycinnamic acids and derivatives
pos_11678	Mulberrofuran E	-0.913791	0.00470779	2.09995	down	-1.18342	0.00166971	1.58906	down	-0.269633	0.302507	0.788794	unchanged	11.5695	C39H36O8	633.256	6.40657	--	--	--	--	--	--	HMDB0041423	89803-87-2	Organic compounds	Phenylpropanoids and polyketides	2-arylbenzofuran flavonoids	--
pos_12301	Mesobilirubinogen	-1.72367	0.00492519	2.00251	down	-2.16591	0.00237405	1.28318	down	-0.442232	0.291198	0.477661	unchanged	-0.948523	C33H44N4O6	593.333	6.70228	C05790	Porphyrin metabolism(ko00860)	--	--	--	--	HMDB0001898	14684-37-8	Organic compounds	Organoheterocyclic compounds	Tetrapyrroles and derivatives	Bilirubins
pos_10147	10-Acetoxy-10,11-dihydro-5h-dibenz[b,f]azepine-5-carboxamide	-0.734775	0.00494321	2.11927	down	-0.990794	0.00789643	1.5743	down	-0.256018	0.459819	0.884633	unchanged	-0.290846	C17H16N2O3	297.123	5.45227	--	--	--	--	--	--	HMDB0249971	--	Organic compounds	Organoheterocyclic compounds	Benzazepines	Dibenzazepines
pos_10556	Resolvin D1	-5.48606	0.00496586	2.10203	down	-8.20196	0.00427416	1.25541	down	-2.71591	0.16348	0.208597	unchanged	-0.334365	C22H32O5	359.222	5.6499	C18178	--	LMFA04030011	Fatty Acyls [FA]	Docosanoids [FA04]	Resolvin Ds [FA0403]	HMDB0003733	--	Organic compounds	Lipids and lipid-like molecules	Fatty Acyls	Fatty acids and conjugates
neg_5561	3-Butyn-1-ol	-1.06327	0.00505448	1.95584	down	-1.72697	0.000278678	1.54921	down	-0.663696	0.0278472	0.925408	unchanged	-3.53425	C4H6O	199.097	4.33533	C06146	Butanoate metabolism(ko00650)	--	--	--	--	--	--	--	--	--	--
pos_15124	PC(18:1(11Z)/20:3(5Z,8Z,11Z))	-0.738361	0.00524375	2.09868	down	-0.94761	0.0010328	1.64974	down	-0.209249	0.137121	0.667644	unchanged	4.15971	C46H84NO8P	848.56	7.98378	--	--	LMGP01012154	Glycerophospholipids [GP]	Glycerophosphocholines [GP01]	Diacylglycerophosphocholines [GP0101]	HMDB0008079	--	Organic compounds	Lipids and lipid-like molecules	Glycerophospholipids	Glycerophosphocholines
pos_12058	12-Ethyl-8-propylbacteriochlorophyllide d	-0.75622	0.00536513	1.79291	down	-1.44497	7.46e-05	1.91735	down	-0.688753	0.0524524	0.940141	unchanged	-46.7481	C35H38MgN4O4	641.209	6.57968	C21433	Porphyrin metabolism(ko00860)	--	--	--	--	--	--	--	--	--	--
pos_5179	Scopolamine	1.92678	0.00547026	1.36703	up	2.16701	0.0132374	2.02027	up	0.240229	0.653187	0.000325705	unchanged	-8.51722	C17H21NO4	326.134	2.69883	C01851	Metabolic pathways(ko01100)	--	--	--	--	HMDB0003573	51-34-3	Organic compounds	Organic acids and derivatives	Hydroxy acids and derivatives	Beta hydroxy acids and derivatives
pos_4923	4-Nitrophenyl-3-ketovalidamine	1.465	0.00559323	1.35091	up	1.78483	0.0495926	1.63096	up	0.319836	0.592954	0.025922	unchanged	2.3029	C13H16N2O6	297.109	2.49672	C03995	--	--	--	--	--	--	--	--	--	--	--
neg_1692	L-Theanine	-0.877075	0.00567785	1.5428	down	-1.0968	0.00323263	1.27585	down	-0.219727	0.520757	0.454416	unchanged	-0.486619	C7H14N2O3	173.093	0.81335	C01047	--	--	--	--	--	HMDB0034365	3081-61-6	Organic compounds	Organic acids and derivatives	Carboxylic acids and derivatives	Amino acids, peptides, and analogues
pos_12045	Ketorolac	-1.02508	0.00576051	1.84443	down	-1.81457	0.00028726	1.65366	down	-0.789486	0.0659546	0.999776	unchanged	-2.04	C15H13NO3	297.123	6.57968	C07062	--	--	--	--	--	HMDB0014608	66635-83-4	Organic compounds	Organic oxygen compounds	Organooxygen compounds	Carbonyl compounds
neg_7065	15-keto Iloprost	-5.6765	0.00583069	2.07477	down	-7.51392	0.00523047	1.22382	down	-1.83742	0.27485	0.109672	unchanged	-2.43699	C22H30O4	357.206	5.65078	--	--	--	--	--	--	--	--	--	--	--	--
pos_11584	Docosanedioic acid	0.185899	0.00584818	1.27393	up	0.218177	0.00433288	1.73684	up	0.0322789	0.645843	0.306493	unchanged	-3.23066	C22H42O4	388.341	6.3486	C19625	Cutin, suberine and wax biosynthesis(ko00073)	LMFA01170037	Fatty Acyls [FA]	Fatty Acids and Conjugates [FA01]	Dicarboxylic acids [FA0117]	HMDB0242127	--	Organic compounds	Lipids and lipid-like molecules	Fatty Acyls	Fatty acids and conjugates
pos_5830	Azvudine	0.359996	0.00588375	1.40815	up	0.613182	0.0393829	1.6776	up	0.253186	0.30504	0.91635	unchanged	4.81688	C9H11FN6O4	286.083	3.2976	--	--	--	--	--	--	HMDB0248824	--	Organic compounds	Organoheterocyclic compounds	Diazines	Pyrimidines and pyrimidine derivatives
neg_6368	Avermectin A1b aglycone	-0.686796	0.00604929	1.8474	down	-0.603059	0.0243802	1.05214	down	0.0837369	0.689563	0.388216	unchanged	31.4001	C34H48O8	629.351	5.03188	C11964	Metabolic pathways(ko01100)	--	--	--	--	--	--	--	--	--	--
pos_12904	Palmitoyl-EA	-0.342465	0.00612763	1.538	down	-0.53718	0.000103449	1.8035	down	-0.194714	0.0301427	0.896697	unchanged	0.0628111	C18H37NO2	282.279	7.11387	--	--	LMFA08040013	Fatty Acyls [FA]	Fatty amides [FA08]	N-acyl ethanolamines (endocannabinoids) [FA0804]	HMDB0002100	544-31-0	Organic compounds	Organic acids and derivatives	Carboximidic acids and derivatives	Carboximidic acids
pos_13934	Ampicillin	-0.637309	0.00616149	1.30752	down	-1.03925	0.000338239	1.83752	down	-0.40194	0.21081	0.55608	unchanged	3.28327	C16H19N3O4S	367.145	7.59863	C06574	--	--	--	--	--	HMDB0014559	69-53-4	Organic compounds	Organoheterocyclic compounds	Lactams	Beta lactams
neg_1664	Biotinyl-CoA	0.284626	0.00630028	1.34764	up	0.729741	0.0241283	1.89547	up	0.445115	0.109818	1.76911	unchanged	3.66104	C31H50N9O18P3S2	1014.17	0.81335	C01894	Biotin metabolism(ko00780)	LMFA07050291	Fatty Acyls [FA]	Fatty esters [FA07]	Fatty acyl CoAs [FA0705]	--	--	--	--	--	--
neg_5851	Demethylcitalopram	-1.04375	0.00641714	2.03694	down	-1.62905	0.000739444	1.62516	down	-0.5853	0.0532863	1.31599	unchanged	19.8838	C19H19FN2O	331.129	4.60315	C16608	Drug metabolism - cytochrome P450(ko00982)	--	--	--	--	--	--	--	--	--	--
pos_18683	2E,9-Decadienal	-1.36175	0.00650004	1.57453	down	-1.59265	0.00310182	1.38862	down	-0.230896	0.563698	0.118714	unchanged	2.41389	C10H16O	135.117	9.63032	--	--	LMFA06000143	Fatty Acyls [FA]	Fatty aldehydes [FA06]	--	--	--	--	--	--	--
pos_1701	Alendronic acid	0.234137	0.00654069	1.47755	up	0.355607	0.0259097	1.61535	up	0.121471	0.389348	0.636151	unchanged	-1.81945	C4H13NO7P2	214.002	0.916483	C07752	--	--	--	--	--	HMDB0001915	66376-36-1	Organic compounds	Organic acids and derivatives	Organic phosphonic acids and derivatives	Bisphosphonates
pos_6023	Adrenosterone	-0.882929	0.00674195	1.66783	down	-1.27449	0.00292556	1.34467	down	-0.391557	0.329013	0.507453	unchanged	-7.97219	C19H24O3	323.159	3.42722	C05285	Steroid hormone biosynthesis(ko00140)	--	--	--	--	HMDB0006772	382-45-6	Organic compounds	Lipids and lipid-like molecules	Steroids and steroid derivatives	Androstane steroids
neg_2468	Neurogard	-0.446122	0.00688327	1.63242	down	-0.418468	0.0136735	1.28516	down	0.0276532	0.835197	0.247874	unchanged	6.15094	C16H15N	441.236	10.4499	--	--	--	--	--	--	HMDB0247303	--	Organic compounds	Benzenoids	Dibenzocycloheptenes	--
neg_581	L-Aspartate	-0.439907	0.00716811	1.72301	down	-0.602164	0.0498486	1.37655	down	-0.162257	0.61197	0.728584	unchanged	-3.08314	C4H7NO4	154.012	0.584367	C00049	Arginine biosynthesis(ko00220);;Alanine, aspartate and glutamate metabolism(ko00250);;Glycine, serine and threonine metabolism(ko00260);;Monobactam biosynthesis(ko00261);;Cysteine and methionine metabolism(ko00270);;Lysine biosynthesis(ko00300);;Histidine metabolism(ko00340);;beta-Alanine metabolism(ko00410);;D-Amino acid metabolism(ko00470);;Nicotinate and nicotinamide metabolism(ko00760);;Panto…	--	--	--	--	HMDB0000191	56-84-8	Organic compounds	Organic acids and derivatives	Carboxylic acids and derivatives	Amino acids, peptides, and analogues
neg_7177	N-[(3a,5b,7b)-7-hydroxy-24-oxo-3-(sulfooxy)cholan-24-yl]-Glycine	-0.804318	0.00717307	1.93811	down	-1.08762	0.00146383	1.49014	down	-0.283304	0.12702	0.594555	unchanged	-2.06113	C26H43NO8S	528.263	5.71678	--	--	--	--	--	--	HMDB0002409	133429-88-6	Organic compounds	Lipids and lipid-like molecules	Steroids and steroid derivatives	Cholestane steroids
pos_7544	(Z,Z)-3,6-Dodecadien-1-ol	-0.1476	0.0072994	1.48777	down	-0.159201	0.00374711	1.62539	down	-0.0116013	0.810096	0.0664871	unchanged	1.40797	C12H22O	200.201	4.24593	--	--	LMFA05000573	Fatty Acyls [FA]	Fatty alcohols [FA05]	--	HMDB0031102	29125-78-8	Organic compounds	Lipids and lipid-like molecules	Fatty Acyls	Fatty alcohols
neg_7678	Zapoterin	-3.73188	0.00736727	1.94772	down	-4.15713	0.00637386	1.13657	down	-0.425248	0.290202	0.491174	unchanged	5.35518	C26H30O8	491.171	6.19877	C08788	--	--	--	--	--	HMDB0035984	35796-71-5	Organic compounds	Lipids and lipid-like molecules	Prenol lipids	Triterpenoids
pos_16760	16-Hydroxyhexadecanoic acid	-0.154938	0.00739401	1.5444	down	-0.152753	0.0163695	1.409	down	0.00218587	0.968467	0.09777	unchanged	-0.807491	C16H32O3	290.269	8.58953	C18218	Cutin, suberine and wax biosynthesis(ko00073);;Metabolic pathways(ko01100)	--	--	--	--	HMDB0006294	506-13-8	Organic compounds	Lipids and lipid-like molecules	Fatty Acyls	Fatty acids and conjugates
pos_15442	N6-Acetyl-L-lysine	-0.437897	0.00754836	1.63396	down	-0.546271	0.00430784	1.58604	down	-0.108373	0.524781	0.487461	unchanged	-3.85655	C8H16N2O3	399.22	8.06945	C02727	Lysine degradation(ko00310);;Metabolic pathways(ko01100)	--	--	--	--	HMDB0000206	692-04-6	Organic compounds	Organic acids and derivatives	Carboxylic acids and derivatives	Amino acids, peptides, and analogues
neg_5134	Estrone glucuronide	-0.923019	0.0076715	1.77374	down	-0.860056	0.037506	1.11385	down	0.0629627	0.878509	0.0780584	unchanged	5.06719	C24H30O8	445.189	3.99507	C11133	Steroid hormone biosynthesis(ko00140)	--	--	--	--	HMDB0004483	2479-90-5	Organic compounds	Lipids and lipid-like molecules	Steroids and steroid derivatives	Steroidal glycosides
pos_15967	Auberganol	-0.33153	0.00770393	1.63237	down	-0.312236	0.0179327	1.1327	down	0.0192939	0.839775	0.11837	unchanged	-0.21357	C15H28O2	258.243	8.26862	--	--	--	--	--	--	HMDB0039715	102490-02-8	Organic compounds	Lipids and lipid-like molecules	Prenol lipids	Sesquiterpenoids
pos_2174	PE-NMe2(20:1(11Z)/24:0)	-1.50409	0.00770889	1.57301	down	-1.92792	0.0077546	1.28396	down	-0.423825	0.621751	0.134027	unchanged	-9.02696	C51H100NO8P	927.721	10.0944	--	--	--	--	--	--	HMDB0114237	--	Organic compounds	Lipids and lipid-like molecules	Glycerophospholipids	Glycerophosphoethanolamines
pos_13896	gamma-L-Glutamyl-S-(hercyn-2-yl)-L-cysteine S-oxide	-0.376548	0.00785938	1.73613	down	-0.431698	0.00901438	1.4972	down	-0.0551493	0.675443	0.0536237	unchanged	-19.4454	C17H28N5O8S+	463.164	7.57008	C20995	Histidine metabolism(ko00340);;Metabolic pathways(ko01100)	--	--	--	--	--	--	--	--	--	--
pos_9542	Indazole	-0.719193	0.00791442	1.59308	down	-1.03211	0.00389449	1.35802	down	-0.312916	0.382031	0.35512	unchanged	-3.87504	C7H6N2	237.113	5.13927	--	--	--	--	--	--	HMDB0244884	--	Organic compounds	Organoheterocyclic compounds	Benzopyrazoles	Indazoles
neg_7509	Zaldaride	-5.62432	0.00816771	1.92072	down	-4.52542	0.00963351	1.05352	down	1.09891	0.182731	1.16901	unchanged	5.03164	C26H28N4O2	449.198	6.01632	--	--	--	--	--	--	HMDB0259982	--	Organic compounds	Organoheterocyclic compounds	Benzimidazoles	--
neg_720	Cytidine 5'-{[hydroxy(2-hydroxyethyl)phosphonoyl]phosphate}	1.99106	0.00817322	1.04924	up	2.93122	0.046832	1.75308	up	0.940159	0.263992	0.990169	unchanged	16.2691	C11H19N3O11P2	861.106	0.577217	C22216	Metabolic pathways(ko01100)	--	--	--	--	--	--	--	--	--	--
pos_19601	1,2-dioleoyl-sn-glycero-3-phosphatidylcholine	-0.807418	0.00818939	1.51744	down	-1.65864	2.37e-05	1.96511	down	-0.851218	0.00270466	0.894224	unchanged	1.76902	C44H84NO8P	824.558	9.99378	--	--	--	--	--	--	--	--	--	--	--	--
pos_18276	DG(15:0/20:4(6E,8Z,11Z,14Z)+=O(5)/0:0)	-0.359791	0.00831681	1.24638	down	-0.486636	0.0260617	1.60282	down	-0.126845	0.583449	0.362315	unchanged	2.92442	C38H64O6	658.506	9.45218	--	--	--	--	--	--	HMDB0295283	--	--	--	--	--
pos_11920	1,7-Dihydroxytacrine	-1.10687	0.00833249	1.95975	down	-1.53034	0.00191351	1.46265	down	-0.423477	0.183274	0.756111	unchanged	0.0810861	C13H14N2O2	231.113	6.52165	--	--	--	--	--	--	--	--	--	--	--	--
pos_1080	L-Alanine n-butyl ester	-0.318329	0.00849058	1.41273	down	-0.344043	0.00508165	1.23354	down	-0.0257134	0.820721	0.319918	unchanged	-8.60056	C7H15NO2	146.116	0.63465	--	--	--	--	--	--	--	--	--	--	--	--
neg_7673	9-Fluorocortisone	-4.74578	0.00850713	1.91149	down	-4.99973	0.00815249	1.09578	down	-0.253952	0.526136	0.0929099	unchanged	3.76227	C21H27FO5	423.184	6.19877	--	--	--	--	--	--	HMDB0247594	--	Organic compounds	Lipids and lipid-like molecules	Steroids and steroid derivatives	Hydroxysteroids
neg_5293	Benzoxazinone	-0.43077	0.00851524	1.61244	down	-0.604465	0.00102184	1.55153	down	-0.173695	0.200612	0.748114	unchanged	-2.85669	C8H7NO2	194.045	4.1175	--	--	--	--	--	--	HMDB0249036	--	Organic compounds	Organoheterocyclic compounds	Benzoxazines	--
pos_11800	3-Hydroxyethylchlorophyllide a	-0.778206	0.0085764	1.8849	down	-0.704762	0.0480625	1.11312	down	0.0734436	0.829	0.0447775	unchanged	0.392993	C35H36MgN4O6	615.245	6.47815	C18154	Porphyrin metabolism(ko00860)	--	--	--	--	--	--	--	--	--	--
pos_12937	5-Phosphooxy-L-lysine	0.361665	0.0087986	1.25558	up	0.627568	0.000596452	2.2178	up	0.265903	0.0859212	0.917056	unchanged	-33.6635	C6H15N2O6P	507.106	7.12815	C03366	Lysine degradation(ko00310);;Metabolic pathways(ko01100)	--	--	--	--	--	--	--	--	--	--
pos_17067	Threoninyl-Gamma-glutamate	-0.702301	0.00922793	1.29829	down	-0.638452	0.0487361	1.40662	down	0.0638491	0.877203	0.344602	unchanged	-3.48886	C9H17N3O5	289.15	8.74657	--	--	--	--	--	--	HMDB0029075	--	Organic compounds	Organic acids and derivatives	Carboxylic acids and derivatives	Amino acids, peptides, and analogues
pos_15236	Behenic acid	-0.466435	0.00928875	1.5106	down	-0.80253	0.00596306	1.75652	down	-0.336095	0.257321	0.700153	unchanged	0.745753	C22H44O2	358.368	8.01948	C08281	Cutin, suberine and wax biosynthesis(ko00073);;Biosynthesis of unsaturated fatty acids(ko01040)	LMFA01010022	Fatty Acyls [FA]	Fatty Acids and Conjugates [FA01]	Straight chain fatty acids [FA0101]	HMDB0000944	112-85-6	Organic compounds	Lipids and lipid-like molecules	Fatty Acyls	Fatty acids and conjugates
neg_10634	2-Nonenal	-0.590856	0.00930289	1.5329	down	-0.924106	0.00167462	1.53203	down	-0.333251	0.254245	0.467092	unchanged	-2.55652	C9H16O	279.232	8.51195	--	--	LMFA06000041	Fatty Acyls [FA]	Fatty aldehydes [FA06]	--	HMDB0031269	2463-53-8	Organic compounds	Organic oxygen compounds	Organooxygen compounds	Carbonyl compounds
pos_12057	Premithramycin A2'	-0.852603	0.00971207	1.51364	down	-1.75776	5.54e-05	1.86174	down	-0.905157	0.0553731	0.827941	unchanged	-48.283	C33H38O15	639.175	6.57968	C12385	Metabolic pathways(ko01100)	--	--	--	--	--	--	--	--	--	--
pos_1370	3-Amino-2-piperidone	-0.734408	0.0101911	1.45158	down	-0.864446	0.0184142	1.10754	down	-0.130038	0.725535	0.186184	unchanged	3.49533	C5H10N2O	115.087	0.720517	--	--	--	--	--	--	HMDB0000323	1892-22-4	Organic compounds	Organic acids and derivatives	Carboxylic acids and derivatives	Amino acids, peptides, and analogues
neg_11259	Ethyl (±)-3-hydroxyoctanoate	0.631665	0.0102233	1.48149	up	1.06299	0.00402865	2.24632	up	0.431328	0.129537	0.789651	unchanged	-4.94128	C10H20O3	187.133	9.03257	--	--	--	--	--	--	HMDB0041600	7367-90-0	Organic compounds	Lipids and lipid-like molecules	Fatty Acyls	Fatty alcohols
neg_10720	Octanoic acid	-0.274412	0.0104423	1.47579	down	-0.316168	0.0165105	1.4693	down	-0.0417554	0.728633	0.376078	unchanged	-2.32767	C8H16O2	287.222	8.57642	C06423	Fatty acid biosynthesis(ko00061);;Lipoic acid metabolism(ko00785);;Metabolic pathways(ko01100);;Biosynthesis of cofactors(ko01240)	LMFA01010008	Fatty Acyls [FA]	Fatty Acids and Conjugates [FA01]	Straight chain fatty acids [FA0101]	HMDB0000482	124-07-2	Organic compounds	Lipids and lipid-like molecules	Fatty Acyls	Fatty acids and conjugates
neg_3845	D-erythro-1-(Imidazol-4-yl)glycerol 3-phosphate	-2.53427	0.0105022	1.62956	down	-2.72745	0.0100566	1.10752	down	-0.193184	0.812714	0.331773	unchanged	13.9507	C6H11N2O6P	273.008	2.67503	C04666	Histidine metabolism(ko00340);;Metabolic pathways(ko01100);;Biosynthesis of amino acids(ko01230)	--	--	--	--	HMDB0012208	36244-87-8	Organic compounds	Organic acids and derivatives	Organic phosphoric acids and derivatives	Phosphate esters
pos_1789	Methyl jasmonate	0.384195	0.0106982	1.22215	up	0.63645	0.00501433	1.87911	up	0.252255	0.172364	0.685304	unchanged	-19.7797	C13H20O3	247.126	1.4682	C11512	alpha-Linolenic acid metabolism(ko00592)	LMFA02020010	Fatty Acyls [FA]	Octadecanoids [FA02]	Jasmonic acids [FA0202]	HMDB0036583	1211-29-6	Organic compounds	Lipids and lipid-like molecules	Fatty Acyls	Lineolic acids and derivatives
neg_7419	Prostaglandin A2	0.703905	0.010731	1.43036	up	1.13011	0.00123226	2.19818	up	0.426203	0.103554	0.718668	unchanged	-29.4915	C20H30O4	369.174	5.96493	C05953	Arachidonic acid metabolism(ko00590);;Metabolic pathways(ko01100);;Serotonergic synapse(ko04726)	LMFA03010035	Fatty Acyls [FA]	Eicosanoids [FA03]	Prostaglandins [FA0301]	HMDB0002752	13345-50-1	Organic compounds	Lipids and lipid-like molecules	Fatty Acyls	Eicosanoids
pos_17615	Cer(d18:1/20:3(8Z,11Z,14Z)-2OH(5,6))	-0.625555	0.010793	1.49819	down	-0.810013	0.00290734	1.33979	down	-0.184458	0.492531	0.214961	unchanged	-1.94219	C38H69NO5	584.503	9.00997	--	--	--	--	--	--	HMDB0290014	--	--	--	--	--
neg_6016	(3'x,5'a,9'x,10'b)-O-(3-Hydroxy-6-oxo-7-drimen-11-yl)umbelliferone	-2.89607	0.0111736	1.8807	down	-3.46867	0.00806365	1.15855	down	-0.5726	0.0725884	0.954934	unchanged	4.06427	C24H28O5	441.193	4.71967	--	--	--	--	--	--	HMDB0039042	--	Organic compounds	Phenylpropanoids and polyketides	Coumarins and derivatives	--
neg_6340	Grayanotoxin I	-0.838971	0.01138	1.58206	down	-1.47753	0.000944277	1.50669	down	-0.638561	0.113888	0.855785	unchanged	-18.4259	C22H36O7	433.213	5.00997	C09103	--	--	--	--	--	--	--	--	--	--	--
neg_7889	Chitobiose	-0.948419	0.0114711	1.92262	down	-1.26292	0.00407794	1.43039	down	-0.314506	0.294935	0.895287	unchanged	3.46755	C16H28N2O11	459.14	6.46288	C01674	Amino sugar and nucleotide sugar metabolism(ko00520);;Metabolic pathways(ko01100);;ABC transporters(ko02010)	--	--	--	--	HMDB0003556	577-76-4	Organic compounds	Organic oxygen compounds	Organooxygen compounds	Carbohydrates and carbohydrate conjugates
neg_3909	(1R,6R)-1,4,5,5a,6,9-Hexahydrophenazine-1,6-dicarboxylate	0.789047	0.0115541	1.36684	up	1.19513	0.0153303	1.73135	up	0.406085	0.233877	0.873115	unchanged	5.56929	C14H14N2O4	309.066	2.76088	C21408	Metabolic pathways(ko01100)	--	--	--	--	--	--	--	--	--	--
pos_1945	4-Pyridoxate	0.59037	0.0116446	1.5121	up	1.01169	0.0394859	1.57125	up	0.421318	0.253524	1.13187	unchanged	-11.8587	C8H9NO4	384.136	1.9776	C00847	Vitamin B6 metabolism(ko00750);;Metabolic pathways(ko01100)	--	--	--	--	HMDB0000017	82-82-6	Organic compounds	Organoheterocyclic compounds	Pyridines and derivatives	Pyridinecarboxylic acids and derivatives
pos_1493	Homocysteine	-0.59456	0.0116723	1.56867	down	-0.888804	0.00176711	1.4062	down	-0.294244	0.164463	0.831764	unchanged	3.38159	C4H9NO2S	100.022	0.793367	C00155	Cysteine and methionine metabolism(ko00270);;Sulfur metabolism(ko00920);;Metabolic pathways(ko01100);;Biosynthesis of amino acids(ko01230);;Antifolate resistance(ko01523);;NOD-like receptor signaling pathway(ko04621)	--	--	--	--	HMDB0000742	6027-13-0	Organic compounds	Organic acids and derivatives	Carboxylic acids and derivatives	Amino acids, peptides, and analogues
neg_4002	(1S,2S,4R,8S)-p-Menthane-1,2,8,9-tetrol 2-glucoside	1.85425	0.0118335	1.13073	up	1.01989	0.0262792	1.62703	up	-0.834366	0.134186	0.610733	unchanged	0.00584706	C16H30O9	387.164	2.86198	--	--	--	--	--	--	HMDB0039975	402593-52-6	Organic compounds	Lipids and lipid-like molecules	Prenol lipids	Terpene glycosides
neg_7828	Proglumide	-0.493207	0.0119912	1.4041	down	-0.872249	0.0011091	1.66117	down	-0.379043	0.119219	0.695858	unchanged	-4.12224	C18H26N2O4	355.163	6.38222	--	--	--	--	--	--	HMDB0256796	--	Organic compounds	Organic acids and derivatives	Carboxylic acids and derivatives	Amino acids, peptides, and analogues
neg_11359	(Z)-3-Methyl-3-decen-1-ol	0.484254	0.0120537	1.52285	up	0.929135	0.000881535	2.42827	up	0.444881	0.044234	0.980809	unchanged	-3.83913	C11H22O	215.165	9.1539	--	--	--	--	--	--	HMDB0031064	24404-66-8	Organic compounds	Lipids and lipid-like molecules	Fatty Acyls	Fatty alcohols
pos_6197	Boschniakine	-0.847724	0.0123874	1.63126	down	-1.14029	0.00330509	1.25616	down	-0.292566	0.255563	0.56017	unchanged	0.733092	C10H11NO	162.091	3.57215	C09915	--	--	--	--	--	HMDB0030267	18070-40-1	Organic compounds	Organoheterocyclic compounds	Pyridines and derivatives	Pyridine carboxaldehydes
neg_6293	Methyl 11,17,21-trihydroxy-3,20-dioxopregna-1,4-diene-16-carboxylate	-6.34206	0.0130776	1.88187	down	-8.15734	0.0123691	1.09627	down	-1.81527	0.0879601	0.639407	unchanged	9.43793	C23H30O7	439.178	4.96628	--	--	--	--	--	--	HMDB0254561	--	--	--	--	--
pos_5699	N-Cyclohexylformamide	-1.1142	0.0136411	1.45658	down	-1.69025	0.00269151	1.24263	down	-0.576048	0.266135	0.543562	unchanged	2.18165	C7H13NO	128.107	3.19633	C11519	--	--	--	--	--	HMDB0255105	--	Organic compounds	Organic acids and derivatives	Carboxylic acids and derivatives	Carboxylic acid derivatives
neg_11171	PC(18:0/18:1(12Z)-2OH(9,10))	-0.277117	0.0137013	1.4058	down	-0.401507	0.00301332	1.84753	down	-0.12439	0.350543	0.481342	unchanged	-3.0376	C44H86NO10P	864.595	8.91835	--	--	--	--	--	--	HMDB0286261	--	--	--	--	--
pos_1934	N-ACETYLPROLINE	-1.28631	0.0137674	1.60258	down	-2.22794	0.00121182	1.3344	down	-0.941635	0.0247973	0.79018	unchanged	1.16951	C7H11NO3	158.082	1.95605	--	--	--	--	--	--	HMDB0094701	68-95-1	Organic compounds	Organic acids and derivatives	Carboxylic acids and derivatives	Amino acids, peptides, and analogues
neg_5548	Ametantrone	-2.37323	0.0140635	1.28514	down	-6.90223	0.00172423	1.38966	down	-4.529	0.171568	0.372798	unchanged	1.00071	C22H28N4O4	447.181	4.31355	--	--	--	--	--	--	HMDB0249621	--	Organic compounds	Benzenoids	Anthracenes	Anthraquinones
pos_18679	2E,7-Octadienal	-4.82085	0.014207	1.66062	down	-3.18895	0.0265415	1.05813	down	1.6319	0.529187	0.856539	unchanged	2.5993	C8H12O	142.123	9.63032	--	--	LMFA06000128	Fatty Acyls [FA]	Fatty aldehydes [FA06]	--	--	--	--	--	--	--
pos_6198	4(1H)-Pyridinone, 3-hydroxy-1-(3-hydroxypropyl)-2-methyl-	-0.762283	0.0143513	1.58097	down	-1.02525	0.00412826	1.2375	down	-0.262966	0.293708	0.539835	unchanged	0.25798	C9H13NO3	166.086	3.57215	--	--	--	--	--	--	HMDB0250502	--	Organic compounds	Organoheterocyclic compounds	Pyridines and derivatives	Methylpyridines
pos_9772	Nopaline	-0.455531	0.0144828	1.86126	down	-0.76072	0.00179087	1.68401	down	-0.305189	0.10898	1.1719	unchanged	11.5177	C11H20N4O6	287.138	5.25607	C01682	Arginine and proline metabolism(ko00330);;Metabolic pathways(ko01100);;ABC transporters(ko02010)	--	--	--	--	--	--	--	--	--	--
pos_13417	Rutin	-1.53464	0.0150551	1.75782	down	-2.43883	0.00308431	1.42469	down	-0.904189	0.145777	1.00727	unchanged	7.63424	C27H30O16	628.192	7.39947	C05625	Metabolic pathways(ko01100)	LMPK12112098	Polyketides [PK]	Flavonoids [PK12]	Flavones and Flavonols [PK1211]	HMDB0003249	153-18-4	Organic compounds	Phenylpropanoids and polyketides	Flavonoids	Flavonoid glycosides
neg_5223	Isamoxole	-0.54195	0.0151973	1.40394	down	-0.625615	0.0190688	1.15442	down	-0.0836655	0.706281	0.346071	unchanged	-3.62634	C12H20N2O2	269.15	4.08127	--	--	--	--	--	--	HMDB0253591	--	Organic compounds	Organoheterocyclic compounds	Azoles	Oxazoles
neg_11360	Pelargonic acid	0.351808	0.0155634	1.55166	up	0.704765	0.00780907	2.17701	up	0.352957	0.108704	1.00189	unchanged	-2.94106	C9H18O2	315.253	9.1539	C01601	--	LMFA01010009	Fatty Acyls [FA]	Fatty Acids and Conjugates [FA01]	Straight chain fatty acids [FA0101]	HMDB0000847	112-05-0	Organic compounds	Lipids and lipid-like molecules	Fatty Acyls	Fatty acids and conjugates
pos_3163	PE(20:0/TXB2)	-0.263336	0.0155649	1.29488	down	-0.319715	0.00432889	1.49236	down	-0.0563791	0.555672	0.164601	unchanged	-4.34233	C45H84NO12P	879.603	10.751	--	--	--	--	--	--	HMDB0261856	--	--	--	--	--
neg_4276	Acetyl-DL-Leucine	-0.898155	0.015812	1.38337	down	-1.48649	0.0016621	1.31746	down	-0.588339	0.169567	0.672447	unchanged	-2.17085	C8H15NO3	172.098	3.20068	--	--	--	--	--	--	HMDB0011756	1188-21-2	Organic compounds	Organic acids and derivatives	Carboxylic acids and derivatives	Amino acids, peptides, and analogues
pos_4856	Dopamine	-0.88536	0.0160044	1.58222	down	-1.33303	0.00243728	1.28137	down	-0.447666	0.118416	0.740613	unchanged	2.11558	C8H11NO2	136.076	2.38847	C03758	Tyrosine metabolism(ko00350);;Metabolic pathways(ko01100);;cAMP signaling pathway(ko04024);;Neuroactive ligand-receptor interaction(ko04080);;Gap junction(ko04540);;Synaptic vesicle cycle(ko04721);;Dopaminergic synapse(ko04728);;Prolactin signaling pathway(ko04917);;Bile secretion(ko04976);;Parkinson disease(ko05012);;Cocaine addiction(ko05030);;Amphetamine addiction(ko05031);;Morphine addiction(…	--	--	--	--	HMDB0000073	62-31-7	Organic compounds	Benzenoids	Phenols	Benzenediols
neg_7169	10-Hydroxymelleolide	0.735573	0.0160199	1.3001	up	0.978069	0.00752142	1.87804	up	0.242495	0.398164	0.228704	unchanged	4.68956	C23H28O7	437.16	5.71678	--	--	--	--	--	--	HMDB0038786	130396-93-9	Organic compounds	Lipids and lipid-like molecules	Prenol lipids	Sesquiterpenoids
neg_4543	2'-Aminobiphenyl-2,3-diol	-0.456987	0.0163523	1.17227	down	-0.548129	0.042344	1.29164	down	-0.0911423	0.753134	0.219764	unchanged	-2.5463	C12H11NO2	246.077	3.48892	C08061	Metabolic pathways(ko01100)	--	--	--	--	--	--	--	--	--	--
neg_6395	Taurochenodeoxycholate-7-sulfate	-1.55573	0.016365	1.84069	down	-2.55919	0.00296717	1.38149	down	-1.00347	0.01311	0.934532	unchanged	-3.32933	C26H45NO9S2	578.244	5.05373	--	--	LMST05020030	Sterol Lipids [ST]	Steroid conjugates [ST05]	Sulfates [ST0502]	HMDB0002498	66874-12-2	Organic compounds	Lipids and lipid-like molecules	Steroids and steroid derivatives	Bile acids, alcohols and derivatives
neg_11345	Arlacel A	0.213574	0.0165042	1.43075	up	0.422019	0.026243	1.89788	up	0.208445	0.212517	0.821273	unchanged	-4.41467	C24H42O5	409.294	9.12535	--	--	--	--	--	--	HMDB0248604	--	Organic compounds	Organoheterocyclic compounds	Furofurans	Isosorbides
pos_5940	N-Acetyltyramine	-1.0142	0.0169505	1.63177	down	-1.05996	0.015845	1.06769	down	-0.0457671	0.797199	0.505781	unchanged	3.79898	C10H13NO2	180.102	3.39187	--	--	--	--	--	--	--	--	--	--	--	--
pos_12935	5''-Phosphoribostamycin	0.181445	0.0169531	1.08211	up	0.356078	0.00554934	1.86554	up	0.174633	0.114026	1.24147	unchanged	-29.9518	C17H35N4O13P	499.164	7.12815	C18004	Neomycin, kanamycin and gentamicin biosynthesis(ko00524)	--	--	--	--	--	--	--	--	--	--
pos_17954	2-Octadecanone, 3-hydroxy-	0.747749	0.0174894	1.26561	up	1.101	0.0399135	1.33048	up	0.353252	0.370458	0.496483	unchanged	-1.08816	C18H36O2	326.305	9.23092	--	--	--	--	--	--	HMDB0245276	--	Organic compounds	Lipids and lipid-like molecules	Fatty Acyls	Fatty alcohols
pos_12945	Phenylacetic acid	-0.297358	0.0177643	1.18195	down	-0.553007	0.00285561	1.66508	down	-0.255648	0.166767	0.5345	unchanged	-2.08674	C8H8O2	175.015	7.14243	C07086	Phenylalanine metabolism(ko00360);;Metabolic pathways(ko01100)	--	--	--	--	HMDB0000209	103-82-2	Organic compounds	Benzenoids	Benzene and substituted derivatives	--
pos_4826	3-[(1R,2S,5R,6S)-5-Hydroxy-7-oxabicyclo[4.1.0]heptan-2-yl]-2-oxopropanoate	-0.854695	0.0182959	1.52385	down	-1.29519	0.00252461	1.2778	down	-0.440499	0.128343	0.712817	unchanged	2.70448	C9H12O5	165.055	2.35312	C21087	Metabolic pathways(ko01100)	--	--	--	--	--	--	--	--	--	--
neg_5063	D-Valacyclovir	-0.846319	0.019248	1.87324	down	-0.977118	0.0212995	1.29783	down	-0.130799	0.689211	0.506415	unchanged	-0.986897	C13H20N6O4	359.124	3.94437	--	--	--	--	--	--	HMDB0259521	--	Organic compounds	Organic acids and derivatives	Carboxylic acids and derivatives	Amino acids, peptides, and analogues
pos_3114	PE(22:0/24:1(15Z))	-0.947627	0.0194593	1.24107	down	-2.36896	7.67e-05	1.73103	down	-1.42134	0.00538981	0.969581	unchanged	-9.59413	C51H100NO8P	927.716	10.7082	--	--	LMGP02010292	Glycerophospholipids [GP]	Glycerophosphoethanolamines [GP02]	Diacylglycerophosphoethanolamines [GP0201]	HMDB0009509	--	Organic compounds	Lipids and lipid-like molecules	Glycerophospholipids	Glycerophosphoethanolamines
pos_12583	Selachyl alcohol	-0.365228	0.0196264	1.33868	down	-0.558114	0.00267241	1.48707	down	-0.192886	0.228807	0.321014	unchanged	-1.93533	C21H42O3	360.347	6.9038	C13860	--	LMGL01020031	Glycerolipids [GL]	Monoradylglycerols [GL01]	Monoalkylglycerols [GL0102]	HMDB0258210	--	Organic compounds	Lipids and lipid-like molecules	Glycerolipids	Monoradylglycerols
pos_12029	3,5-Pyridinedicarboxylic acid, 2,6-dimethyl-4-(3-nitrophenyl)-, methyl 2-[methyl(phenylmethyl)amino]	-0.637646	0.0198366	1.89565	down	-0.741033	0.0463241	1.20644	down	-0.103387	0.758476	0.337652	unchanged	-1.18227	C26H27N3O6	478.197	6.56517	--	--	--	--	--	--	--	--	--	--	--	--
pos_12954	2-(6'-methylthio)hexylmalate	-0.38345	0.0201337	1.07547	down	-0.766044	0.00157137	1.72808	down	-0.382594	0.131001	0.548181	unchanged	-2.03008	C11H18O5S-2	263.088	7.14243	C17226	2-Oxocarboxylic acid metabolism(ko01210)	--	--	--	--	HMDB0304053	--	Organic compounds	Organic acids and derivatives	Hydroxy acids and derivatives	Medium-chain hydroxy acids and derivatives
pos_10142	1,3,6,8-Naphthalenetetrol	4.869	0.0201554	1.13545	up	7.0012	0.0411936	1.84058	up	2.13219	0.105187	1.38752	unchanged	0.573825	C10H8O4	193.05	5.45227	C04033	--	--	--	--	--	--	--	--	--	--	--
pos_12956	Deoxyinosine	-0.405029	0.0201643	1.13051	down	-0.8643	0.000516969	1.8018	down	-0.45927	0.0646649	0.683395	unchanged	-30.1334	C10H12N4O4	275.067	7.14243	C05512	Purine metabolism(ko00230);;Metabolic pathways(ko01100);;Nucleotide metabolism(ko01232);;ABC transporters(ko02010)	--	--	--	--	HMDB0000071	890-38-0	Organic compounds	Nucleosides, nucleotides, and analogues	Purine nucleosides	Purine 2'-deoxyribonucleosides
pos_13002	(9E)-Heptadec-9-enoylcarnitine	0.44384	0.020184	1.36293	up	0.591257	0.0331433	1.35977	up	0.147417	0.486199	0.60325	unchanged	0.842881	C24H45NO4	450.298	7.156	--	--	--	--	--	--	HMDB0241516	--	Organic compounds	Lipids and lipid-like molecules	Fatty Acyls	Fatty acid esters
neg_6728	cis-1,2-Dihydrobenzene-1,2-diol	-0.700507	0.0205134	1.39511	down	-0.818746	0.0160864	1.17414	down	-0.118239	0.709221	0.211772	unchanged	10.9156	C6H8O2	283.121	5.41752	C04091	Metabolic pathways(ko01100)	--	--	--	--	--	--	--	--	--	--
neg_6728	cis-1,2-Dihydrobenzene-1,2-diol	-0.700507	0.0205134	1.39511	down	-0.818746	0.0160864	1.17414	down	-0.118239	0.709221	0.211772	unchanged	10.9156	C6H8O2	283.121	5.41752	C04091	Metabolic pathways(ko01100)	--	--	--	--	--	--	--	--	--	--
pos_9497	3-Oxo-4,6-choladienoic acid	-0.395295	0.0205286	1.38511	down	-0.624176	0.00287888	1.72256	down	-0.228881	0.282737	0.426885	unchanged	0.0630014	C24H34O3	412.285	5.12468	--	--	--	--	--	--	HMDB0000476	88179-71-9	Organic compounds	Lipids and lipid-like molecules	Steroids and steroid derivatives	Bile acids, alcohols and derivatives
pos_3593	Calcidiol	-0.80933	0.0205473	1.63977	down	-0.677341	0.0412073	1.10306	down	0.131989	0.461901	0.34538	unchanged	-1.9531	C27H44O2	401.341	11.0648	C01561	Steroid biosynthesis(ko00100);;Metabolic pathways(ko01100);;Parathyroid hormone synthesis, secretion and action(ko04928);;Tuberculosis(ko05152)	--	--	--	--	HMDB0003550	19356-17-3	Organic compounds	Lipids and lipid-like molecules	Steroids and steroid derivatives	Vitamin D and derivatives
pos_11691	C16 Sphingosine	0.286173	0.0208341	1.07837	up	0.348723	0.0436398	1.1638	up	0.06255	0.673579	0.0903838	unchanged	0.285346	C16H33NO2	236.237	6.42107	--	--	LMSP01040008	Sphingolipids [SP]	Sphingoid bases [SP01]	Sphingoid base homologs and variants [SP0104]	HMDB0242181	--	Organic compounds	Organic nitrogen compounds	Organonitrogen compounds	Amines
neg_7434	Sparfloxacin	0.607995	0.0215401	1.31921	up	1.00567	0.000686673	2.16285	up	0.397678	0.0856467	0.672779	unchanged	-3.73999	C19H22F2N4O3	437.16	5.95762	C07662	ABC transporters(ko02010)	--	--	--	--	HMDB0015339	110871-86-8	Organic compounds	Organoheterocyclic compounds	Quinolines and derivatives	Quinoline carboxylic acids
pos_17349	PG(18_2(9Z,12Z)_18_0)	-1.03033	0.0216666	1.63571	down	-0.977747	0.0352165	1.16802	down	0.0525862	0.863838	0.0334039	unchanged	7.54451	C42H79O10P	816.581	8.87435	--	--	--	--	--	--	--	--	--	--	--	--
neg_6967	Enokipodin D	-0.514621	0.0222319	1.24312	down	-0.665843	0.0239463	1.17117	down	-0.151222	0.585513	0.376465	unchanged	-1.12708	C15H18O4	307.118	5.56293	--	--	--	--	--	--	HMDB0038399	359701-29-4	Organic compounds	Lipids and lipid-like molecules	Prenol lipids	Quinone and hydroquinone lipids
pos_18680	2,6-Dimethyl-2,4E,6E-octatriene	-4.21878	0.0222798	1.5296	down	-35.7967	0.0159186	1.11206	down	-31.578	0.191986	0.0849253	unchanged	3.48557	C10H16	137.133	9.63032	--	--	LMFA11000042	Fatty Acyls [FA]	Hydrocarbons [FA11]	--	--	--	--	--	--	--
pos_15968	Linoleic acid	-0.425436	0.0228163	1.49683	down	-0.386651	0.0287518	1.05297	down	0.0387852	0.785314	0.129239	unchanged	0.160904	C18H32O2	263.237	8.26862	C01595	Linoleic acid metabolism(ko00591);;Biosynthesis of unsaturated fatty acids(ko01040);;Metabolic pathways(ko01100)	LMFA01030120	Fatty Acyls [FA]	Fatty Acids and Conjugates [FA01]	Unsaturated fatty acids [FA0103]	HMDB0000673	60-33-3	Organic compounds	Lipids and lipid-like molecules	Fatty Acyls	Lineolic acids and derivatives
neg_11538	4-Hydroxynonenol	0.36099	0.0229384	1.39915	up	0.60516	0.0108204	1.86785	up	0.24417	0.227831	0.396823	unchanged	-2.80655	C9H18O2	315.253	9.32452	--	--	--	--	--	--	HMDB0246462	--	Organic compounds	Lipids and lipid-like molecules	Fatty Acyls	Fatty alcohols
neg_7166	Carnocin U I49	0.677046	0.0229666	1.28855	up	0.931363	0.00554958	1.79444	up	0.254317	0.329107	0.292437	unchanged	-0.273682	C22H26N2O	369.174	5.71678	--	--	--	--	--	--	HMDB0038223	142540-01-0	Organic compounds	Benzenoids	Phenol ethers	--
pos_6409	3-Pyridinebutanoic acid	-0.471756	0.0249857	1.32459	down	-0.839993	0.000959547	1.45009	down	-0.368237	0.0530012	0.980324	unchanged	1.33832	C9H11NO2	130.065	3.70263	--	--	--	--	--	--	HMDB0001007	477251-67-5	Organic compounds	Organoheterocyclic compounds	Pyridines and derivatives	--
pos_8861	5-Ethyl-5-phenyl-1,3-oxazolidine-2,4-dione	-0.61726	0.0250768	1.65673	down	-0.936467	0.00395198	1.48386	down	-0.319208	0.16019	0.90451	unchanged	0.789707	C11H11NO3	188.071	4.85552	--	--	--	--	--	--	HMDB0246785	--	Organic compounds	Organoheterocyclic compounds	Azolidines	Oxazolidines
neg_8620	Apigenin	-0.897544	0.0252332	1.52813	down	-0.999766	0.0258062	1.02618	down	-0.102222	0.77602	0.391766	unchanged	9.26775	C15H10O5	269.048	7.21472	C01477	Metabolic pathways(ko01100)	LMPK12110005	Polyketides [PK]	Flavonoids [PK12]	Flavones and Flavonols [PK1211]	HMDB0002124	520-36-5	Organic compounds	Phenylpropanoids and polyketides	Flavonoids	Flavones
pos_1569	2-Imino-4-methylpiperidine	-0.65488	0.0254502	1.31063	down	-0.90291	0.0113636	1.11016	down	-0.24803	0.434992	0.407653	unchanged	4.27643	C6H12N2	113.108	0.80795	--	--	--	--	--	--	--	--	--	--	--	--
pos_9544	1-Methyl-2-nitro-1-nitrosoguanidine	0.473275	0.0254836	1.21563	up	1.10789	0.0128162	1.77328	up	0.63462	0.0709533	1.64566	unchanged	1.46895	C2H5N5O3	295.086	5.13927	--	--	--	--	--	--	HMDB0243924	--	Organic compounds	Organic nitrogen compounds	Organonitrogen compounds	Guanidines
pos_1929	N-Acetyl-2,3-dihydro-1H-pyrrole	-1.16353	0.0259336	1.43698	down	-2.30934	0.00155114	1.29371	down	-1.14581	0.00995612	0.898186	unchanged	3.20169	C6H9NO	112.076	1.94885	--	--	--	--	--	--	HMDB0031163	23105-58-0	Organic compounds	Organoheterocyclic compounds	Pyrrolines	--
pos_6416	N-Acetyl-DL-tryptophan	-0.661986	0.0264178	1.30991	down	-1.32859	0.000441571	1.50385	down	-0.6666	0.0228176	0.945579	unchanged	-0.443728	C13H14N2O3	247.107	3.70263	--	--	--	--	--	--	--	--	--	--	--	--
neg_8222	3-Hydroxy-5,9,17-trioxo-4,5:9,10-disecoandrosta-1(10),2-dien-4-oate	-0.583547	0.0270494	1.13182	down	-0.951098	0.0222991	1.28514	down	-0.367551	0.426621	0.351263	unchanged	3.56286	C19H24O6	741.315	6.7384	C04844	Metabolic pathways(ko01100)	LMST02020063	Sterol Lipids [ST]	Steroids [ST02]	C19 steroids (androgens) and derivatives [ST0202]	--	--	--	--	--	--
pos_14197	7b-Hydroxy-3-oxo-5b-cholanoic acid	0.360693	0.0273913	1.02279	up	0.73893	0.0091129	1.7479	up	0.378237	0.105031	1.34181	unchanged	-0.525138	C25H38O4	385.274	7.6843	--	--	--	--	--	--	HMDB0000541	77060-26-5	Organic compounds	Lipids and lipid-like molecules	Steroids and steroid derivatives	Bile acids, alcohols and derivatives
neg_9390	(5Z,7E,9E,14Z,17Z)-Icosapentaenoate	0.372025	0.0287772	1.24505	up	0.566741	0.0461184	1.55535	up	0.194716	0.400265	0.240529	unchanged	-3.53988	C20H30O2	347.222	7.80695	C12083	Inflammatory mediator regulation of TRP channels(ko04750)	--	--	--	--	--	--	--	--	--	--
neg_1811	8-Amino-7-oxononanoate	-1.11736	0.028937	1.34319	down	-1.91914	0.00452517	1.13857	down	-0.801781	0.191146	0.561109	unchanged	-17.3113	C9H17NO3	232.116	0.82785	C01092	Biotin metabolism(ko00780);;Metabolic pathways(ko01100);;Biosynthesis of cofactors(ko01240)	LMFA01060168	Fatty Acyls [FA]	Fatty Acids and Conjugates [FA01]	Oxo fatty acids [FA0106]	HMDB0240687	682799-71-9	Organic compounds	Lipids and lipid-like molecules	Fatty Acyls	Fatty acids and conjugates
neg_7928	10-hydroxy capric acid	-0.589077	0.0293107	1.50914	down	-0.838807	0.00456648	1.20788	down	-0.24973	0.0714138	0.78243	unchanged	-3.21154	C10H20O3	187.133	6.50602	--	--	LMFA01050033	Fatty Acyls [FA]	Fatty Acids and Conjugates [FA01]	Hydroxy fatty acids [FA0105]	--	--	--	--	--	--
neg_2038	L-Proline	-1.25804	0.0295624	1.39237	down	-1.81752	0.0141183	1.05582	down	-0.559478	0.445109	0.425379	unchanged	-4.35408	C5H9NO2	114.056	1.9404	C00148	Arginine and proline metabolism(ko00330);;D-Amino acid metabolism(ko00470);;Aminoacyl-tRNA biosynthesis(ko00970);;Metabolic pathways(ko01100);;Biosynthesis of amino acids(ko01230);;ABC transporters(ko02010);;Protein digestion and absorption(ko04974);;Mineral absorption(ko04978);;Central carbon metabolism in cancer(ko05230)	--	--	--	--	HMDB0000162	147-85-3	Organic compounds	Organic acids and derivatives	Carboxylic acids and derivatives	Amino acids, peptides, and analogues
neg_8634	Neocasomorphin	-1.29172	0.029711	1.39862	down	-1.86166	0.0118052	1.18775	down	-0.569934	0.360106	0.453395	unchanged	2.07404	C35H52N6O10	737.351	7.21472	--	--	--	--	--	--	HMDB0060164	444667-24-7	Organic compounds	Organic acids and derivatives	Carboxylic acids and derivatives	Amino acids, peptides, and analogues
pos_11694	Sphingosine 1-phosphate (d16:1-P)	0.246907	0.029845	1.08456	up	0.350798	0.0405556	1.29379	up	0.103891	0.479804	0.234339	unchanged	-2.12037	C16H34NO5P	352.224	6.42107	--	--	--	--	--	--	HMDB0060061	--	Organic compounds	Organic acids and derivatives	Organic phosphoric acids and derivatives	Phosphate esters
pos_13405	3-Hydroxy-11Z-octadecenoylcarnitine	0.215964	0.0300284	1.09732	up	0.343861	0.0275939	1.36385	up	0.127897	0.348489	0.704216	unchanged	6.11183	C25H47NO5	480.311	7.39233	--	--	--	--	--	--	HMDB0013339	--	Organic compounds	Lipids and lipid-like molecules	Fatty Acyls	Fatty acid esters
neg_8228	Eremopetasinorol	-0.301843	0.0302003	1.09236	down	-0.549546	0.0170091	1.37453	down	-0.247703	0.284617	0.723484	unchanged	-3.42484	C13H20O2	253.144	6.74553	--	--	--	--	--	--	HMDB0029668	182127-77-1	Organic compounds	Organic oxygen compounds	Organooxygen compounds	Alcohols and polyols
pos_1893	5-Hydroxy-2-oxo-4-ureido-2,5-dihydro-1H-imidazole-5-carboxylate	-0.352352	0.0302566	1.24676	down	-0.6278	0.0230422	1.57349	down	-0.275448	0.330969	0.707041	unchanged	37.167	C5H6N4O5	203.049	1.89855	C12248	Purine metabolism(ko00230);;Metabolic pathways(ko01100)	--	--	--	--	HMDB0059663	1320343-65-4	Organic compounds	Organic acids and derivatives	Carboxylic acids and derivatives	Amino acids, peptides, and analogues
neg_5906	N-Desmethyl sildenafil (UK-103,320)	-2.09571	0.0302892	1.06907	down	-9.37068	0.00247132	1.29676	down	-7.27497	0.172074	0.334537	unchanged	-2.79026	C21H28N6O4S	459.181	4.63223	--	--	--	--	--	--	HMDB0060932	--	Organic compounds	Benzenoids	Benzene and substituted derivatives	Benzenesulfonamides
neg_3704	Acetyl-DL-Valine	-0.751808	0.0305936	1.26453	down	-1.1865	0.00676139	1.17268	down	-0.434696	0.276594	0.576841	unchanged	-2.43823	C7H13NO3	158.082	2.46583	--	--	--	--	--	--	--	--	--	--	--	--
pos_5143	Menthyl ethylene glycol carbonate	-0.480775	0.0308041	1.40731	down	-0.850664	0.000875706	1.41702	down	-0.36989	0.00467792	0.994545	unchanged	-0.195937	C13H24O4	262.201	2.6555	--	--	--	--	--	--	HMDB0036141	156324-78-6	Organic compounds	Lipids and lipid-like molecules	Prenol lipids	Monoterpenoids
neg_4369	N-Acetyl-L-leucine	-0.845206	0.0319886	1.28754	down	-1.39062	0.0048603	1.16821	down	-0.545409	0.18186	0.677597	unchanged	-1.30933	C8H15NO3	172.098	3.32347	C02710	--	--	--	--	--	HMDB0011756	1188-21-2	Organic compounds	Organic acids and derivatives	Carboxylic acids and derivatives	Amino acids, peptides, and analogues
pos_4847	2-Phenyl-1,3-propanediol monocarbamate	-0.669935	0.0323823	1.36676	down	-1.06885	0.00337047	1.22818	down	-0.398917	0.0853357	0.744301	unchanged	-2.52965	C10H13NO3	178.086	2.37483	C16586	Drug metabolism - cytochrome P450(ko00982)	--	--	--	--	HMDB0060351	--	Organic compounds	Benzenoids	Benzene and substituted derivatives	--
neg_8638	Tetranorprostanedioic acid	-0.592272	0.0326385	1.57927	down	-0.623516	0.0390636	1.02029	down	-0.0312442	0.865971	0.281076	unchanged	-3.57909	C16H28O4	283.19	7.22185	--	--	--	--	--	--	HMDB0258926	--	Organic compounds	Lipids and lipid-like molecules	Fatty Acyls	Fatty acids and conjugates
neg_11272	MEDICA 16	-0.307981	0.0326929	1.33811	down	-0.416824	0.00702368	1.23836	down	-0.108842	0.39465	0.430243	unchanged	-6.16684	C20H38O4	341.268	9.0397	--	--	--	--	--	--	HMDB0254402	--	Organic compounds	Lipids and lipid-like molecules	Fatty Acyls	Fatty acids and conjugates
neg_9150	3a,7b,12a-Trihydroxyoxocholanyl-Glycine	0.310992	0.0335142	1.12929	up	0.46933	0.0241178	1.30367	up	0.158338	0.342543	0.819277	unchanged	-3.04048	C26H43NO6	500.277	7.69273	--	--	LMST05030007	Sterol Lipids [ST]	Steroid conjugates [ST05]	Glycine conjugates [ST0503]	HMDB0000331	68753-51-5	Organic compounds	Lipids and lipid-like molecules	Steroids and steroid derivatives	Bile acids, alcohols and derivatives
neg_5762	6-Keto-prostaglandin E1	-0.789798	0.0348482	1.05957	down	-1.55619	0.0018838	1.39914	down	-0.766387	0.0755461	1.0555	unchanged	-35.8458	C20H32O6	389.181	4.50872	C05962	Arachidonic acid metabolism(ko00590);;Metabolic pathways(ko01100)	--	--	--	--	4241	--	--	--	--	--
pos_1855	Epinephrine glucuronide	0.39858	0.0353733	1.0756	up	0.62591	0.0478191	1.35003	up	0.22733	0.367691	0.701581	unchanged	-1.42358	C15H21NO9	342.118	1.78348	--	--	--	--	--	--	HMDB0010336	54964-61-3	Organic compounds	Organic oxygen compounds	Organooxygen compounds	Carbohydrates and carbohydrate conjugates
pos_5853	beta-Alaninebetaine	-0.966254	0.0355076	1.25997	down	-1.69302	0.00449574	1.17171	down	-0.726766	0.167127	0.622742	unchanged	-1.27871	C6H13NO2	132.102	3.32663	C08263	--	--	--	--	--	--	--	--	--	--	--
pos_13017	(E)-11-Hexadecenoic acid	-0.288851	0.0356089	1.35889	down	-0.602311	0.00761424	1.66661	down	-0.31346	0.132488	1.01327	unchanged	-0.0421103	C16H30O2	272.258	7.18482	--	--	--	--	--	--	HMDB0037647	73292-39-4	Organic compounds	Lipids and lipid-like molecules	Fatty Acyls	Fatty acids and conjugates
neg_8056	Andrographolide	-0.213016	0.0365768	1.14692	down	-0.427414	0.0019079	1.50402	down	-0.214398	0.0852712	0.850002	unchanged	-0.717719	C20H30O5	385.178	6.62318	C20214	--	--	--	--	--	HMDB0248395	--	Organic compounds	Organoheterocyclic compounds	Lactones	Gamma butyrolactones
neg_9502	Phosphatidylethanolamine 16_1-18_1	-0.631279	0.0366254	1.5664	down	-0.811477	0.0139628	1.18085	down	-0.180198	0.422032	0.626605	unchanged	-4.38421	C39H74NO8P	760.51	7.84193	--	--	--	--	--	--	--	--	--	--	--	--
pos_5843	2-Aminoheptanoate	-0.699274	0.0374945	1.27739	down	-1.04505	0.00761392	1.08866	down	-0.345778	0.218458	0.631326	unchanged	1.7705	C7H15NO2	128.107	3.31937	--	--	--	--	--	--	HMDB0094649	44902-02-5	Organic compounds	Organic acids and derivatives	Carboxylic acids and derivatives	Amino acids, peptides, and analogues
pos_5621	Lisinopril	0.589014	0.0376177	1.19926	up	1.11061	0.00557829	1.7647	up	0.5216	0.0721639	1.30808	unchanged	-31.8761	C21H31N3O5	428.203	3.10957	--	--	--	--	--	--	HMDB0001938	83915-83-7	Organic compounds	Organic acids and derivatives	Carboxylic acids and derivatives	Amino acids, peptides, and analogues
neg_6463	Methyl 3-(2,3-dihydroxy-3-methylbutyl)-4-hydroxybenzoate	-0.471572	0.0377397	1.23544	down	-0.948802	0.0021634	1.4593	down	-0.47723	0.114517	0.669591	unchanged	4.19048	C13H18O5	253.109	5.13298	--	--	--	--	--	--	HMDB0032796	117176-70-2	Organic compounds	Benzenoids	Benzene and substituted derivatives	Benzoic acids and derivatives
pos_10705	3'-Demethylstaurosporine	-1.69561	0.0388691	1.04134	down	-5.36954	0.00142067	1.38194	down	-3.67393	0.116056	0.457213	unchanged	0.781268	C27H24N4O3	475.174	5.70833	C07349	Metabolic pathways(ko01100)	--	--	--	--	--	--	--	--	--	--
pos_3065	PA(14:0/6 keto-PGF1alpha)	-2.06487	0.0394603	1.3507	down	-3.14428	0.017275	1.06937	down	-1.07941	0.130665	0.439642	unchanged	0.487192	C37H67O12P	717.434	10.6868	--	--	--	--	--	--	HMDB0262982	--	--	--	--	--
pos_11562	Eucaglobulin	-0.466469	0.0397994	1.11277	down	-0.640738	0.0440002	1.06282	down	-0.174269	0.590258	0.0555059	unchanged	8.53348	C23H30O12	481.175	6.32685	--	--	--	--	--	--	HMDB0036742	241130-84-7	Organic compounds	Lipids and lipid-like molecules	Saccharolipids	--
pos_8850	Glycocholic acid	-0.36032	0.0398658	1.33017	down	-0.443464	0.0498446	1.0025	down	-0.0831441	0.669032	0.139154	unchanged	-1.66346	C26H43NO6	430.294	4.84095	C01921	Primary bile acid biosynthesis(ko00120);;Metabolic pathways(ko01100);;Bile secretion(ko04976);;Cholesterol metabolism(ko04979)	LMST05030001	Sterol Lipids [ST]	Steroid conjugates [ST05]	Glycine conjugates [ST0503]	HMDB0000138	475-31-0	Organic compounds	Lipids and lipid-like molecules	Steroids and steroid derivatives	Bile acids, alcohols and derivatives
neg_4324	Citpressine II	-0.899602	0.0405163	1.59555	down	-1.39072	0.00947522	1.30885	down	-0.491115	0.17192	1.13833	unchanged	-2.85613	C17H17NO5	314.102	3.28013	--	--	--	--	--	--	HMDB0029324	81525-59-9	Organic compounds	Organoheterocyclic compounds	Quinolines and derivatives	Benzoquinolines
pos_6816	5-Hydroxyindoleacetate	-0.964956	0.0405798	1.28722	down	-1.37121	0.0183064	1.07722	down	-0.406258	0.447559	0.467276	unchanged	3.64186	C10H9NO3	192.066	3.90517	C05635	Tryptophan metabolism(ko00380);;Metabolic pathways(ko01100);;Serotonergic synapse(ko04726)	--	--	--	--	HMDB0000763	54-16-0	Organic compounds	Organoheterocyclic compounds	Indoles and derivatives	Indolyl carboxylic acids and derivatives
pos_7368	[5-(Aminomethyl)furan-3-yl]methyl diphosphate	-0.48994	0.0418344	1.23411	down	-0.72937	0.0225669	1.11382	down	-0.239431	0.426326	0.455295	unchanged	17.5818	C6H11NO8P2	251.987	4.16585	C21069	Metabolic pathways(ko01100);;Biosynthesis of cofactors(ko01240)	--	--	--	--	--	--	--	--	--	--
neg_4615	tyrosine lactate	-0.87503	0.0425827	1.23284	down	-1.30352	0.0171641	1.03865	down	-0.428489	0.405106	0.482774	unchanged	-1.57667	C12H15NO5	274.069	3.57567	--	--	--	--	--	--	HMDB0259352	--	Organic compounds	Organic acids and derivatives	Carboxylic acids and derivatives	Amino acids, peptides, and analogues
neg_1849	L-Glutamyl 5-phosphate	0.273937	0.0428558	1.12515	up	0.506581	0.0308736	1.63601	up	0.232644	0.250394	0.782834	unchanged	-30.2692	C5H10NO7P	247.987	0.907817	C03287	Arginine and proline metabolism(ko00330);;Metabolic pathways(ko01100);;Biosynthesis of amino acids(ko01230)	--	--	--	--	HMDB0001228	13254-53-0	Organic compounds	Organic acids and derivatives	Carboxylic acids and derivatives	Amino acids, peptides, and analogues
neg_4612	N-Acetyl-L-phenylalanine	-0.653062	0.0431897	1.31638	down	-1.16858	0.00317353	1.2474	down	-0.515515	0.0349935	0.983633	unchanged	-1.50928	C11H13NO3	206.082	3.57567	C03519	Phenylalanine metabolism(ko00360);;Metabolic pathways(ko01100)	--	--	--	--	HMDB0000512	2018-61-3	Organic compounds	Organic acids and derivatives	Carboxylic acids and derivatives	Amino acids, peptides, and analogues
neg_7779	N-(3-(3-Hydroxy-4-methoxyphenyl)propyl)-L-alpha-aspartyl-L-phenylalanine	-0.459935	0.0440232	1.06814	down	-0.827237	0.00766171	1.3083	down	-0.367301	0.225321	0.391887	unchanged	-0.0817797	C23H28N2O7	479.159	6.33085	--	--	--	--	--	--	HMDB0259626	--	Organic compounds	Organic acids and derivatives	Carboxylic acids and derivatives	Amino acids, peptides, and analogues
neg_4611	1,1-Dimethylbiguanide	-0.681638	0.0447554	1.3046	down	-1.21935	0.00373297	1.22995	down	-0.537713	0.0476233	0.926125	unchanged	1.8589	C4H11N5	164.071	3.57567	--	--	--	--	--	--	HMDB0001921	1115-70-4	Organic compounds	Organic nitrogen compounds	Organonitrogen compounds	Guanidines
neg_3703	(S)-4-Hydroxymandelonitrile	-0.85054	0.0449961	1.12652	down	-1.59171	0.00675765	1.22184	down	-0.741168	0.222071	0.688351	unchanged	17.9548	C8H7NO2	148.043	2.47305	C03742	Metabolic pathways(ko01100)	--	--	--	--	HMDB0060318	71807-09-5	Organic compounds	Benzenoids	Phenols	1-hydroxy-2-unsubstituted benzenoids
neg_9558	PE-NMe2(18:2(9Z,12Z)/18:4(6Z,9Z,12Z,15Z))	-0.264515	0.0457047	1.46221	down	-0.3627	0.0127348	1.22866	down	-0.0981841	0.332353	0.613073	unchanged	1.53532	C43H74NO8P	784.491	7.85622	--	--	--	--	--	--	HMDB0114076	--	Organic compounds	Lipids and lipid-like molecules	Glycerophospholipids	Glycerophosphoethanolamines
neg_5973	Chromogenic Substrate S-2266	-0.352583	0.0461242	1.26662	down	-0.650099	0.00457331	1.49758	down	-0.297516	0.146035	0.548078	unchanged	-5.60456	C23H38N8O5	541.263	4.67593	--	--	--	--	--	--	HMDB0250804	--	Organic compounds	Organic acids and derivatives	Carboxylic acids and derivatives	Amino acids, peptides, and analogues
neg_9722	1-Octadecanoyl-2-(15S-hydroperoxy-5Z,8Z,11Z,13E-eicosatetraenoyl)-sn-glycero-3-phosphoethanolamine	-0.179099	0.0466457	1.13046	down	-0.2543	0.0477729	1.41861	down	-0.075201	0.536289	0.604489	unchanged	30.8086	C43H78NO10P	834.53	7.95615	C21483	Ferroptosis(ko04216)	--	--	--	--	--	--	--	--	--	--
pos_12981	Tyrosyl-Valine	-0.586974	0.0468508	1.14104	down	-1.16031	0.0103138	1.23467	down	-0.573339	0.18201	0.928437	unchanged	8.75691	C14H20N2O4	599.253	7.13528	--	--	--	--	--	--	HMDB0029118	--	Organic compounds	Organic acids and derivatives	Carboxylic acids and derivatives	Amino acids, peptides, and analogues
neg_6005	Adrenochrome	-0.686951	0.0475578	1.53851	down	-0.865551	0.049048	1.11016	down	-0.1786	0.635877	0.461365	unchanged	-1.31881	C9H9NO3	357.109	4.70508	--	--	--	--	--	--	HMDB0012884	7506-92-5	Organic compounds	Organoheterocyclic compounds	Indoles and derivatives	--
